# Supplementary material for: Ethyl 5-methyl-1-(4-nitro­phen­yl)-1H-1,2,3-triazole-4-carboxyl­ate
Source: Acta Crystallogr Sect E Struct Rep Online. 2011 Aug 27;67(Pt 9):o2416. doi: 10.1107/S1600536811033940 (PMC3200591; doi:10.1107/S1600536811033940)
Supplement: Supplementary file 2 [file e-67-o2416-Isup2.hkl]

# 
# h,k,l, Fc-squared, Fo-squared, sigma(Fo-squared) and status flag 
# 
data_I
_shelx_title ' BK93 in P2(1)/c (100K)' 
_shelx_refln_list_code          4 
_shelx_F_calc_maximum      234.06 
_exptl_crystal_F_000       576.00 
_reflns_d_resolution_high  0.6588 
 
loop_ 
 _symmetry_equiv_pos_as_xyz 
 'x, y, z' 
 '-x, y+1/2, -z+1/2' 
 '-x, -y, -z' 
 'x, -y-1/2, z-1/2' 
 
_cell_length_a    13.5309 
_cell_length_b     7.3014 
_cell_length_c    12.6058 
_cell_angle_alpha  90.000 
_cell_angle_beta   99.574 
_cell_angle_gamma  90.000 
 
_shelx_F_squared_multiplier     1.000 
 
loop_ 
 _refln_index_h 
 _refln_index_k 
 _refln_index_l 
 _refln_F_squared_calc 
 _refln_F_squared_meas 
 _refln_F_squared_sigma 
 _refln_observed_status 
   2   0   0     1079.22     1050.61     21.50 o 
   3   0   0     1559.44     1504.47     19.78 o 
   4   0   0     2644.91     2857.14     32.34 o 
   5   0   0       40.66       24.96      1.61 o 
   6   0   0     3785.53     3885.97     45.69 o 
   7   0   0      438.29      478.54     14.49 o 
   8   0   0     1408.20     1500.98     38.68 o 
   9   0   0      519.90      501.87      7.07 o 
  10   0   0      511.18      555.49      7.56 o 
  11   0   0     3948.74     3742.66     37.32 o 
  12   0   0     1983.02     1805.14     20.61 o 
  13   0   0       40.53       32.58      2.27 o 
  14   0   0      275.73      310.45     11.26 o 
  15   0   0       19.46       34.17      4.50 o 
  16   0   0      131.30      141.64      7.95 o 
  17   0   0       33.01       37.78      5.10 o 
  18   0   0        0.43        1.92      2.29 o 
  19   0   0       65.68       73.66      7.80 o 
  20   0   0       31.65       36.42      5.87 o 
   1   1   0       41.14       39.79      0.53 o 
   2   1   0       39.97       34.94      0.54 o 
   3   1   0     2188.38     2155.54     14.94 o 
   4   1   0     1099.58     1133.65      7.36 o 
   5   1   0      263.02      230.68      2.14 o 
   6   1   0      176.14      239.04      2.32 o 
   7   1   0      547.52      609.54      4.99 o 
   8   1   0       15.00       21.29      1.20 o 
   9   1   0       40.26       47.44      1.35 o 
  10   1   0        0.19        0.04      0.47 o 
  11   1   0        0.19        3.24      0.75 o 
  12   1   0     1280.76     1230.21     10.87 o 
  13   1   0       21.87       17.75      1.43 o 
  14   1   0        2.03       -0.11      1.22 o 
  15   1   0        5.54        7.17      1.75 o 
  16   1   0        1.62        0.39      1.27 o 
  17   1   0       10.42       12.24      2.42 o 
  18   1   0       42.54       45.85      4.23 o 
  19   1   0        0.00        1.80      1.81 o 
  20   1   0       45.04       45.04      7.00 o 
   0   2   0       14.07       12.06      0.62 o 
   1   2   0      124.72      146.79      1.30 o 
   2   2   0     3312.40     3308.08     17.61 o 
   3   2   0      320.15      322.73      2.26 o 
   4   2   0     1266.33     1358.66     10.56 o 
   5   2   0     1720.62     1800.48     11.04 o 
   6   2   0       22.85       17.93      0.61 o 
   7   2   0      621.57      642.19      4.53 o 
   8   2   0      864.16      869.78      6.38 o 
   9   2   0      363.77      389.04      3.58 o 
  10   2   0       11.38       10.85      0.78 o 
  11   2   0      181.23      160.62      4.00 o 
  12   2   0       20.44       27.76      2.45 o 
  13   2   0       26.45       28.25      2.38 o 
  14   2   0      228.86      243.30      5.73 o 
  15   2   0        1.50        2.27      1.09 o 
  16   2   0       48.51       51.06      3.99 o 
  17   2   0       98.66      103.32      5.18 o 
  18   2   0        3.56        5.43      1.92 o 
  19   2   0       48.84       52.74      6.76 o 
   1   3   0        6.17        8.85      0.42 o 
   2   3   0      161.83      163.97      1.51 o 
   3   3   0       43.37       46.30      0.78 o 
   4   3   0      232.34      242.81      2.39 o 
   5   3   0      668.39      733.57      5.45 o 
   6   3   0      184.61      207.35      2.16 o 
   7   3   0      639.55      637.63      5.06 o 
   8   3   0      327.76      355.10      3.34 o 
   9   3   0       93.88       82.97      1.56 o 
  10   3   0      159.22      156.39      2.97 o 
  11   3   0       45.43       47.47      1.77 o 
  12   3   0      304.81      295.19      6.13 o 
  13   3   0        0.26        2.73      1.09 o 
  14   3   0       46.00       45.89      4.81 o 
  15   3   0        4.34        5.28      1.83 o 
  16   3   0       95.51      101.96      5.14 o 
  17   3   0      223.14      216.17     11.00 o 
  18   3   0        2.46        5.56      2.57 o 
  19   3   0      113.61      120.35      8.77 o 
   0   4   0     2342.03     2578.46     21.22 o 
   1   4   0     1682.39     1805.65     11.23 o 
   2   4   0       20.29       25.32      0.74 o 
   3   4   0      174.24      165.15      1.79 o 
   4   4   0      333.79      352.58      3.00 o 
   5   4   0       23.89       23.79      0.81 o 
   6   4   0        2.58        2.51      0.42 o 
   7   4   0       43.84       42.90      1.07 o 
   8   4   0      730.64      754.54      7.15 o 
   9   4   0        0.80        0.92      1.77 o 
  10   4   0        8.44        9.79      1.62 o 
  11   4   0     1195.49     1157.47     16.37 o 
  12   4   0      182.18      162.83      5.97 o 
  13   4   0      108.75       93.65      8.32 o 
  14   4   0       16.78       26.19      3.15 o 
  15   4   0       34.65       38.81      9.88 o 
  16   4   0       33.88       33.36      3.74 o 
  17   4   0       39.71       37.28      6.94 o 
  18   4   0       10.17       10.60      3.34 o 
   1   5   0      258.47      266.95      2.37 o 
   2   5   0        6.57        7.73      0.56 o 
   3   5   0      126.30      127.67      1.76 o 
   4   5   0        9.15       13.96      0.73 o 
   5   5   0        3.41        3.26      0.57 o 
   6   5   0       23.43       25.27      1.16 o 
   7   5   0      163.21      168.36      2.85 o 
   8   5   0       56.18       54.92      1.91 o 
   9   5   0        1.92        0.26      1.24 o 
  10   5   0      321.71      321.81      6.92 o 
  11   5   0      121.39      116.29     10.05 o 
  12   5   0        3.63        1.92      1.63 o 
  13   5   0       10.34        6.52      5.57 o 
  14   5   0       13.49        8.06      2.29 o 
  15   5   0        3.88       -0.54      1.67 o 
  16   5   0       30.52       33.26      3.95 o 
  17   5   0        8.32        4.89      2.40 o 
  18   5   0       19.76       16.15      4.18 o 
   0   6   0      406.56      400.02      7.43 o 
   1   6   0       86.98       88.02      1.94 o 
   2   6   0       75.67       90.04      1.86 o 
   3   6   0      369.00      372.84      4.50 o 
   4   6   0      122.31      129.58      2.56 o 
   5   6   0       12.36       11.60      0.98 o 
   6   6   0      111.85      107.18      2.40 o 
   7   6   0       11.22       16.76      1.28 o 
   8   6   0       10.46       10.75      1.61 o 
   9   6   0       35.18       39.10      3.25 o 
  10   6   0       57.21       62.32      3.90 o 
  11   6   0       48.52       48.89      5.54 o 
  12   6   0       16.66       13.78      3.50 o 
  13   6   0      379.89      406.30     10.98 o 
  14   6   0       99.37       97.48      5.39 o 
  15   6   0        3.56       -1.84      4.02 o 
  16   6   0       13.48       19.26      3.25 o 
  17   6   0        8.12        5.01      5.07 o 
   1   7   0       11.48       13.51      1.76 o 
   2   7   0       60.31       66.60      3.12 o 
   3   7   0       26.14       29.24      3.68 o 
   4   7   0      110.25      116.14      3.23 o 
   5   7   0        4.49        6.37      1.85 o 
   6   7   0      104.46      105.86      4.60 o 
   7   7   0       44.46       47.16      4.08 o 
   8   7   0      156.21      160.51      7.27 o 
   9   7   0       17.20       18.17      4.33 o 
  10   7   0       24.89       32.61      4.43 o 
  11   7   0       42.75       48.95      4.31 o 
  12   7   0      117.86      132.04      6.16 o 
  13   7   0      212.57      205.87     13.59 o 
  14   7   0        0.11        1.04      1.88 o 
  15   7   0        0.00        0.52      1.97 o 
   0   8   0        4.77        7.63      3.23 o 
   1   8   0       56.18       62.55      4.48 o 
   2   8   0        1.66        0.15      2.34 o 
   3   8   0       13.37       18.71      4.12 o 
   4   8   0      185.83      192.34      7.04 o 
   5   8   0       46.95       43.24      6.21 o 
   6   8   0        1.04       -0.49      2.77 o 
   7   8   0       93.91       84.87      7.69 o 
   8   8   0      338.54      324.07     23.84 o 
   9   8   0        8.25        8.07      2.08 o 
  10   8   0        0.71        2.65      1.83 o 
  11   8   0      118.08      118.80      6.42 o 
  12   8   0        2.07        2.62      1.99 o 
  13   8   0        8.14        6.42      3.88 o 
  14   8   0        2.00       -1.13      1.91 o 
   1   9   0        9.70       10.05      2.77 o 
   2   9   0        1.72        3.12      3.26 o 
   3   9   0       29.68       30.53      4.32 o 
   4   9   0       24.90       28.95      5.53 o 
   5   9   0        5.48        5.57      3.96 o 
   6   9   0       31.75       34.16      6.19 o 
   7   9   0      115.37      113.11      9.27 o 
   8   9   0        2.95       -2.71      2.71 o 
   9   9   0        1.01        6.40      3.90 o 
  10   9   0       12.34       10.13      4.36 o 
  11   9   0       52.98       39.83      6.97 o 
   0  10   0        0.75       -3.23      3.23 o 
   1  10   0       20.78       14.19      6.61 o 
   2  10   0        9.32        4.42      2.65 o 
   3  10   0       42.85       46.98      7.04 o 
   4  10   0        2.03        4.47      3.93 o 
   5  10   0       63.26       64.42      8.02 o 
   6  10   0       19.59       26.36      5.95 o 
   7  10   0        3.12        4.31      4.03 o 
   8  10   0        3.94        0.38      3.40 o 
   1  11   0        0.02       -3.57      3.64 o 
 -20   1   1       24.79       27.81      3.73 o 
 -19   1   1        9.59       11.26      2.60 o 
 -18   1   1      293.97      302.48     10.18 o 
 -17   1   1        1.20        2.56      1.60 o 
 -16   1   1       14.29       21.23      2.76 o 
 -15   1   1        5.55       10.85      2.03 o 
 -14   1   1      106.67      105.51      7.70 o 
 -13   1   1     1298.24     1261.60     16.51 o 
 -12   1   1      439.07      398.61      5.32 o 
 -11   1   1      307.87      301.05      3.84 o 
 -10   1   1        2.05        1.91      0.56 o 
  -9   1   1      116.19      107.12      1.93 o 
  -8   1   1      244.82      282.20      3.99 o 
  -7   1   1      310.89      278.01      3.35 o 
  -6   1   1      413.57      466.85      3.94 o 
  -5   1   1       86.80      106.00      1.42 o 
  -4   1   1       98.75      110.08      1.48 o 
  -3   1   1       59.63       69.43      1.00 o 
  -2   1   1      119.19      128.31      1.14 o 
  -1   1   1       98.15       83.34      0.93 o 
   0   1   1      531.72      558.58      3.82 o 
   1   1   1      193.20      198.62      1.34 o 
   2   1   1      362.61      313.60      1.97 o 
   3   1   1       54.44       59.07      0.76 o 
   4   1   1        5.49        9.20      0.40 o 
   5   1   1     2523.51     2721.99     15.87 o 
   6   1   1      651.80      658.57      4.94 o 
   7   1   1     1005.76     1118.61      7.84 o 
   8   1   1        0.75        0.18      0.38 o 
   9   1   1      132.31      161.05      2.54 o 
  10   1   1     1125.28     1120.27      9.22 o 
  11   1   1       87.70       75.14      1.80 o 
  12   1   1      352.82      335.94      4.36 o 
  13   1   1      188.29      162.30      3.89 o 
  14   1   1       60.47       61.23      3.49 o 
  15   1   1       31.28       30.57      2.45 o 
  16   1   1       10.91        9.94      2.06 o 
  17   1   1      152.75      159.24      6.22 o 
  18   1   1       20.01       21.70      5.35 o 
  19   1   1      177.49      200.95      7.59 o 
 -20   2   1        4.31        4.82      3.09 o 
 -19   2   1       11.08       14.57      3.53 o 
 -18   2   1       66.97       70.69      4.47 o 
 -17   2   1       60.12       60.16      4.22 o 
 -16   2   1       36.64       47.18      3.86 o 
 -15   2   1      274.96      318.56      8.51 o 
 -14   2   1       14.35       14.01      1.72 o 
 -13   2   1      181.93      154.20      4.30 o 
 -12   2   1     2038.68     1951.15     20.80 o 
 -11   2   1       51.95       55.83      2.06 o 
 -10   2   1      458.11      441.88      5.86 o 
  -9   2   1      614.59      671.51      5.57 o 
  -8   2   1       92.25       86.63      1.39 o 
  -7   2   1      894.40      899.84      5.92 o 
  -6   2   1        0.31        0.57      0.27 o 
  -5   2   1      125.08      153.50      1.65 o 
  -4   2   1     2651.69     2557.34     14.38 o 
  -3   2   1      104.45       91.56      0.99 o 
  -2   2   1        5.81        1.89      0.26 o 
  -1   2   1    54784.39    47361.01    284.76 o 
   0   2   1    14018.72    13940.30     80.75 o 
   1   2   1     2967.59     2970.21     15.13 o 
   2   2   1      576.86      507.00      3.19 o 
   3   2   1     1260.40     1349.63      7.27 o 
   4   2   1     1330.85     1277.19      7.52 o 
   5   2   1     1218.23     1245.92      7.57 o 
   6   2   1      218.13      225.82      2.12 o 
   7   2   1     2060.07     2193.74     13.87 o 
   8   2   1       36.62       40.42      0.97 o 
   9   2   1      107.61      126.97      1.79 o 
  10   2   1     3488.41     3415.70     25.73 o 
  11   2   1     1655.07     1542.98     12.26 o 
  12   2   1      202.87      160.65      3.20 o 
  13   2   1       18.36       14.99      2.12 o 
  14   2   1        0.33        3.90      2.19 o 
  15   2   1      144.78      145.51      4.53 o 
  16   2   1       24.70       22.73      2.83 o 
  17   2   1        3.89        6.87      1.89 o 
  18   2   1       24.13       21.75      4.49 o 
  19   2   1       37.11       44.82      6.20 o 
 -19   3   1        9.25        6.97      3.30 o 
 -18   3   1       15.66       16.96      3.95 o 
 -17   3   1       55.47       68.52      6.17 o 
 -16   3   1       23.50       28.86      4.57 o 
 -15   3   1       11.13        9.32      1.63 o 
 -14   3   1      334.69      336.78      7.07 o 
 -13   3   1      115.09      110.02      3.74 o 
 -12   3   1        6.90        4.49      1.14 o 
 -11   3   1      173.33      166.98      3.48 o 
 -10   3   1       39.91       36.42      1.36 o 
  -9   3   1       53.70       50.69      1.52 o 
  -8   3   1       57.22       56.13      1.31 o 
  -7   3   1      276.01      300.53      2.90 o 
  -6   3   1       25.38       24.60      0.73 o 
  -5   3   1      127.79      158.04      1.54 o 
  -4   3   1        0.39        0.21      0.20 o 
  -3   3   1        9.84        7.82      0.40 o 
  -2   3   1      123.40      119.99      1.33 o 
  -1   3   1      151.27      159.75      1.56 o 
   0   3   1      454.98      471.69      3.34 o 
   1   3   1        7.79        7.22      0.35 o 
   2   3   1     1216.37     1199.45      6.70 o 
   3   3   1      197.15      204.01      1.79 o 
   4   3   1        1.45        2.53      0.31 o 
   5   3   1      598.62      564.03      4.22 o 
   6   3   1      291.12      269.51      2.49 o 
   7   3   1       18.19       18.25      0.71 o 
   8   3   1       38.15       43.24      1.05 o 
   9   3   1        1.67        1.54      0.53 o 
  10   3   1      217.80      203.91      3.10 o 
  11   3   1      351.81      343.32      5.24 o 
  12   3   1       35.52       38.21      2.04 o 
  13   3   1      106.95       87.36      4.43 o 
  14   3   1       84.60       90.10      4.63 o 
  15   3   1        1.53        1.30      1.97 o 
  16   3   1      128.72      118.01      5.61 o 
  17   3   1        7.08        4.63      2.73 o 
  18   3   1       37.87       43.18      6.09 o 
  19   3   1       80.77       85.42      7.49 o 
 -19   4   1       32.65       21.18      4.61 o 
 -18   4   1       51.08       55.92      6.78 o 
 -17   4   1       24.80       26.24      4.70 o 
 -16   4   1        2.59       -0.06      2.51 o 
 -15   4   1      195.59      205.49      8.50 o 
 -14   4   1      337.28      326.42      9.15 o 
 -13   4   1       33.58       41.30      3.59 o 
 -12   4   1        7.21        9.51      2.00 o 
 -11   4   1       22.25       19.35      2.08 o 
 -10   4   1      690.93      686.51      9.59 o 
  -9   4   1        6.44        8.63      0.82 o 
  -8   4   1       14.28       16.74      0.99 o 
  -7   4   1      535.04      514.86      4.40 o 
  -6   4   1     1030.60     1076.46      7.35 o 
  -5   4   1       11.20       14.00      0.63 o 
  -4   4   1     1901.01     1906.52     10.89 o 
  -3   4   1      727.39      839.85      5.33 o 
  -2   4   1     3368.86     3552.79     18.94 o 
  -1   4   1      996.84     1017.58      6.41 o 
   0   4   1     1365.75     1517.04      9.22 o 
   1   4   1       26.82       26.20      0.75 o 
   2   4   1       39.20       40.53      0.85 o 
   3   4   1        9.95       10.85      0.54 o 
   4   4   1       52.41       52.74      1.02 o 
   5   4   1        8.44        6.97      0.50 o 
   6   4   1      121.90      121.35      1.61 o 
   7   4   1      784.65      801.01      7.38 o 
   8   4   1       23.69       24.11      1.12 o 
   9   4   1      190.94      192.29      3.84 o 
  10   4   1      970.11      918.66     12.57 o 
  11   4   1       72.21       65.55      3.15 o 
  12   4   1       19.78       25.99      3.92 o 
  13   4   1      160.97      166.12      6.28 o 
  14   4   1        7.25        9.18      2.20 o 
  15   4   1       78.67       85.83      4.90 o 
  16   4   1       17.33       12.28      3.03 o 
  17   4   1       46.40       46.58      4.36 o 
  18   4   1       43.19       39.78      5.93 o 
 -18   5   1       21.24       20.65      4.47 o 
 -17   5   1       12.55       10.72      2.76 o 
 -16   5   1        4.27        5.50      2.32 o 
 -15   5   1        1.62        1.21      1.75 o 
 -14   5   1       55.15       49.82      4.32 o 
 -13   5   1       57.49       62.11      5.63 o 
 -12   5   1       17.29       17.52      5.45 o 
 -11   5   1        1.00        3.98      2.55 o 
 -10   5   1       25.28       27.06      2.35 o 
  -9   5   1      429.21      426.70      7.04 o 
  -8   5   1      388.95      379.69      5.48 o 
  -7   5   1      304.47      288.96      4.92 o 
  -6   5   1       90.29      108.74      2.02 o 
  -5   5   1        0.02        1.68      0.62 o 
  -4   5   1        8.61       11.02      0.55 o 
  -3   5   1      205.47      220.84      2.10 o 
  -2   5   1      171.23      189.75      2.16 o 
  -1   5   1       84.67       90.09      1.26 o 
   0   5   1        2.70        4.06      0.44 o 
   1   5   1       21.29       26.55      0.80 o 
   2   5   1       59.87       65.24      1.40 o 
   3   5   1        4.76        3.20      0.44 o 
   4   5   1        2.80        4.88      0.55 o 
   5   5   1       42.75       55.02      1.29 o 
   6   5   1       56.87       60.96      1.92 o 
   7   5   1      146.17      155.04      2.62 o 
   8   5   1        5.37        7.23      2.13 o 
   9   5   1      224.86      220.42      5.39 o 
  10   5   1        9.15        8.66      1.60 o 
  11   5   1       11.84        8.04      4.56 o 
  12   5   1      101.67       91.97      4.75 o 
  13   5   1        1.60        0.73      1.74 o 
  14   5   1        7.77        9.67      2.37 o 
  15   5   1        0.04        0.84      1.68 o 
  16   5   1      140.88      157.32      8.47 o 
  17   5   1       29.93       32.57      3.96 o 
 -17   6   1        0.48       -1.47      1.81 o 
 -16   6   1       18.95       20.98      4.49 o 
 -15   6   1        3.17        7.78      2.41 o 
 -14   6   1       22.44       19.44      3.03 o 
 -13   6   1       21.31       20.27      3.03 o 
 -12   6   1        7.59       10.21      4.39 o 
 -11   6   1       89.50       86.69      4.57 o 
 -10   6   1        8.18        7.64      1.99 o 
  -9   6   1      395.70      373.99      9.26 o 
  -8   6   1      128.96      123.01      3.85 o 
  -7   6   1       62.92       69.59      2.73 o 
  -6   6   1       17.62       19.96      1.38 o 
  -5   6   1       23.30       26.25      1.33 o 
  -4   6   1       23.38       31.87      1.34 o 
  -3   6   1        0.89        0.82      0.73 o 
  -2   6   1      245.07      269.14      3.74 o 
  -1   6   1      146.02      163.57      3.55 o 
   0   6   1        1.74        0.76      0.50 o 
   1   6   1       27.79       22.10      1.26 o 
   2   6   1        9.90        8.32      0.88 o 
   3   6   1      675.75      717.92      8.43 o 
   4   6   1      370.56      386.39      5.02 o 
   5   6   1      177.36      177.14      3.20 o 
   6   6   1        1.74        3.30      0.76 o 
   7   6   1      305.91      310.33      7.43 o 
   8   6   1       89.65       96.63      4.48 o 
   9   6   1       41.81       40.54      5.58 o 
  10   6   1        4.78        1.15      1.62 o 
  11   6   1       42.02       40.50      3.82 o 
  12   6   1       66.02       69.74     14.69 o 
  13   6   1        7.73       11.86      2.63 o 
  14   6   1       60.15       66.17      6.28 o 
  15   6   1        0.14        0.18      1.64 o 
  16   6   1        5.44        9.39      2.65 o 
 -15   7   1        0.94        1.45      1.99 o 
 -14   7   1        1.90        1.51      1.86 o 
 -13   7   1       57.27       46.51      4.41 o 
 -12   7   1        1.40        2.07      1.80 o 
 -11   7   1        6.28        5.84      2.09 o 
 -10   7   1        2.83        9.19      3.81 o 
  -9   7   1        2.54        2.63      1.65 o 
  -8   7   1       16.33       19.26      2.62 o 
  -7   7   1        0.19       -1.37      1.37 o 
  -6   7   1       62.27       56.80      2.73 o 
  -5   7   1       41.98       44.19      3.25 o 
  -4   7   1       13.18       14.35      1.81 o 
  -3   7   1       32.09       31.36      2.07 o 
  -2   7   1       10.01       10.32      1.33 o 
  -1   7   1       32.29       37.14      2.68 o 
   0   7   1      221.06      218.91      5.58 o 
   1   7   1        3.02        2.96      1.63 o 
   2   7   1       91.44       87.46      4.21 o 
   3   7   1        7.76       10.57      1.31 o 
   4   7   1       29.01       32.28      1.97 o 
   5   7   1       15.51       21.50      1.73 o 
   6   7   1      114.31      115.36      3.95 o 
   7   7   1       12.20       14.24      2.32 o 
   8   7   1       37.16       45.32      3.51 o 
   9   7   1       58.91       68.87      5.77 o 
  10   7   1        5.85        4.68      2.03 o 
  11   7   1       10.80        3.68      6.43 o 
  12   7   1        6.43        4.25      2.09 o 
  13   7   1       39.13       36.96      4.02 o 
  14   7   1       43.52       42.04      4.44 o 
  15   7   1        2.55       -0.57      2.96 o 
 -14   8   1       81.53       86.08      5.66 o 
 -13   8   1        4.45        3.29      2.02 o 
 -12   8   1       32.85       31.47      3.77 o 
 -11   8   1        1.46        3.22      1.72 o 
 -10   8   1       61.35       59.65      4.23 o 
  -9   8   1       18.10       25.34      5.47 o 
  -8   8   1        2.26        0.58      3.44 o 
  -7   8   1       60.13       58.06      7.21 o 
  -6   8   1       85.77       89.34      7.81 o 
  -5   8   1       16.44       13.75      2.27 o 
  -4   8   1        0.01        0.65      2.93 o 
  -3   8   1      208.36      211.14      7.35 o 
  -2   8   1       36.44       27.63      6.12 o 
  -1   8   1       40.55       45.33      4.00 o 
   0   8   1        4.18        4.66      3.14 o 
   1   8   1        0.28        2.31      1.97 o 
   2   8   1        3.25        2.73      2.61 o 
   3   8   1      169.36      184.72      6.89 o 
   4   8   1        2.01        2.24      2.04 o 
   5   8   1       35.91       41.58      3.96 o 
   6   8   1        3.96        0.25      3.10 o 
   7   8   1       19.23       18.19      2.74 o 
   8   8   1       14.60       13.80      3.23 o 
   9   8   1      139.60      139.67      6.10 o 
  10   8   1       25.38       26.42      3.41 o 
  11   8   1       36.81       30.06      5.85 o 
  12   8   1       20.55       12.31     11.65 o 
  13   8   1       13.97       14.55      2.96 o 
 -11   9   1       32.18       31.76      6.31 o 
 -10   9   1       39.84       35.75      6.51 o 
  -9   9   1      264.59      255.93     13.94 o 
  -8   9   1        0.49        2.36      3.77 o 
  -7   9   1        0.01       -3.17      3.17 o 
  -6   9   1       18.80       19.82      5.10 o 
  -5   9   1      110.42      116.73      9.21 o 
  -4   9   1        2.41        1.31      3.25 o 
  -3   9   1       54.39       51.39      6.78 o 
  -2   9   1        8.06        5.22      2.41 o 
  -1   9   1       59.31       56.14      4.81 o 
   0   9   1        5.01        3.01      5.02 o 
   1   9   1      113.33      116.74      5.98 o 
   2   9   1        9.46        5.92      2.51 o 
   3   9   1        5.16        8.66      2.60 o 
   4   9   1       23.37       26.95      5.38 o 
   5   9   1        1.03        0.43      3.12 o 
   6   9   1       47.55       44.74      6.64 o 
   7   9   1        0.93        1.59      3.51 o 
   8   9   1        3.72       -3.02      3.02 o 
   9   9   1       73.16       70.77      8.55 o 
  10   9   1       29.06       31.76      6.27 o 
  11   9   1       28.23       26.93      5.51 o 
  -8  10   1      201.50      207.75     12.88 o 
  -7  10   1       28.58       26.87      6.04 o 
  -6  10   1      104.78      108.66      9.70 o 
  -5  10   1       37.49       36.86      6.63 o 
  -4  10   1        1.52       -1.65      3.40 o 
  -3  10   1       27.34       26.11      5.85 o 
  -2  10   1       59.66       55.83      7.46 o 
  -1  10   1        0.34       -1.35      2.43 o 
   0  10   1       42.49       45.12      4.67 o 
   1  10   1        0.48       -2.12      2.12 o 
   2  10   1       35.17       35.93      4.42 o 
   3  10   1      107.96       93.42      8.41 o 
   4  10   1       56.63       47.32      6.97 o 
   5  10   1       12.39        8.08      4.25 o 
   6  10   1       27.01       17.98      5.18 o 
   7  10   1       66.88       55.69      7.75 o 
   8  10   1        6.75        9.23      4.25 o 
  -2  11   1       26.01       15.77      5.28 o 
  -1  11   1       31.03       27.41      6.03 o 
   0  11   1       21.08       12.93      5.14 o 
   1  11   1        1.72       -0.69      2.62 o 
 -20   0   2        9.95       18.75      4.47 o 
 -19   0   2      197.35      211.35     11.07 o 
 -18   0   2       66.59       63.31      6.81 o 
 -17   0   2       19.05       24.57      4.49 o 
 -16   0   2      610.04      685.10     20.08 o 
 -15   0   2       31.27       34.87      4.53 o 
 -14   0   2        0.25       -1.11      1.11 o 
 -13   0   2      763.67      707.38     18.70 o 
 -12   0   2      100.83       94.98      3.48 o 
 -11   0   2     1224.06     1166.88     13.50 o 
 -10   0   2     1331.53     1389.45     15.31 o 
  -9   0   2      308.07      258.63      4.36 o 
  -8   0   2      501.16      455.73      6.04 o 
  -7   0   2      306.22      306.76      4.42 o 
  -6   0   2     2837.50     3185.93     30.72 o 
  -5   0   2     3180.20     3145.52     30.10 o 
  -4   0   2     6977.83     6945.66    101.39 o 
  -3   0   2     7011.31     6940.71    100.10 o 
  -2   0   2    17433.88    16420.86    228.09 o 
  -1   0   2    19279.12    16347.47    258.70 o 
   0   0   2     3273.65     3363.03     68.59 o 
   1   0   2        7.82        3.76      0.24 o 
   2   0   2       33.81       33.53      0.81 o 
   3   0   2    10886.59    10688.43     84.65 o 
   4   0   2      300.30      337.19      3.34 o 
   5   0   2     1195.66     1191.51      9.95 o 
   6   0   2    11337.68    11956.44    106.67 o 
   7   0   2        8.41       18.69      0.81 o 
   8   0   2      134.60      154.28      3.52 o 
   9   0   2     3541.65     3578.65     30.88 o 
  10   0   2     1845.51     1728.39     26.81 o 
  11   0   2      123.81      110.04      3.06 o 
  12   0   2        3.14        1.27      2.12 o 
  13   0   2      133.31       91.00      5.77 o 
  14   0   2      429.97      450.80     10.01 o 
  15   0   2      103.75      113.55      6.87 o 
  16   0   2        3.82        3.29      2.15 o 
  17   0   2      284.10      290.54     12.20 o 
  18   0   2        0.05       -1.01      2.26 o 
  19   0   2      153.31      154.67      9.32 o 
 -20   1   2        0.10        0.71      1.83 o 
 -19   1   2        0.38       -0.33      1.74 o 
 -18   1   2      141.36      144.19      7.68 o 
 -17   1   2        0.27        1.46      2.46 o 
 -16   1   2      108.66      112.36      6.34 o 
 -15   1   2        4.22        3.64      1.43 o 
 -14   1   2      311.30      314.98      8.15 o 
 -13   1   2       52.65       52.88      2.56 o 
 -12   1   2       66.24       69.15      2.08 o 
 -11   1   2       52.95       46.88      1.69 o 
 -10   1   2      284.37      274.00      3.43 o 
  -9   1   2      117.77      133.94      2.13 o 
  -8   1   2        4.42        4.41      0.69 o 
  -7   1   2        0.53        1.85      0.36 o 
  -6   1   2     1196.93     1289.05      9.66 o 
  -5   1   2       13.86       10.51      0.58 o 
  -4   1   2      267.50      275.06      2.83 o 
  -3   1   2      767.35      795.80      6.49 o 
  -2   1   2      181.83      200.59      1.77 o 
  -1   1   2     1316.64     1325.99      8.23 o 
   0   1   2      394.64      365.20      2.83 o 
   1   1   2     1676.43     1551.90      9.55 o 
   2   1   2     1451.74     1425.08      8.51 o 
   3   1   2      424.83      428.09      3.13 o 
   4   1   2      398.77      436.10      3.35 o 
   5   1   2      371.31      340.46      2.83 o 
   6   1   2       93.70      115.98      1.43 o 
   7   1   2       42.36       39.92      0.80 o 
   8   1   2       22.39       39.07      0.87 o 
   9   1   2      356.76      392.75      3.56 o 
  10   1   2       19.06       16.31      1.05 o 
  11   1   2        0.27        0.82      0.70 o 
  12   1   2      219.24      176.77      3.26 o 
  13   1   2       40.69       40.14      2.22 o 
  14   1   2       10.73        7.75      1.39 o 
  15   1   2       14.21       15.32      2.23 o 
  16   1   2       87.48       99.16      4.75 o 
  17   1   2        5.42        5.64      1.81 o 
  18   1   2      186.81      222.58     13.84 o 
  19   1   2       81.71       75.18      9.95 o 
 -20   2   2       70.80       78.59      7.76 o 
 -19   2   2        0.55       -1.17      1.75 o 
 -18   2   2        5.14        2.71      1.67 o 
 -17   2   2        0.68        1.27      1.50 o 
 -16   2   2       99.03      109.23      5.05 o 
 -15   2   2       32.85       32.67      3.14 o 
 -14   2   2       90.86       99.75      3.60 o 
 -13   2   2       44.86       40.56      2.47 o 
 -12   2   2        7.27        8.52      2.10 o 
 -11   2   2      783.51      742.49      7.76 o 
 -10   2   2        1.97        0.66      0.51 o 
  -9   2   2       43.08       42.71      1.26 o 
  -8   2   2      696.19      697.25      5.58 o 
  -7   2   2      459.58      523.99      4.14 o 
  -6   2   2      531.81      582.92      4.46 o 
  -5   2   2     1822.24     1898.27     11.56 o 
  -4   2   2        4.62        7.89      0.42 o 
  -3   2   2     1541.10     1593.41      9.76 o 
  -2   2   2    13344.79    13404.56     78.28 o 
  -1   2   2    10755.83    10703.30     62.88 o 
   0   2   2     2477.77     2572.10     14.98 o 
   1   2   2      493.77      495.14      3.05 o 
   2   2   2     1484.14     1482.43      7.91 o 
   3   2   2      313.21      315.29      2.19 o 
   4   2   2      276.71      299.25      2.34 o 
   5   2   2       18.61       20.98      0.57 o 
   6   2   2      564.38      593.65      3.94 o 
   7   2   2      177.57      188.16      1.93 o 
   8   2   2      596.70      599.98      4.73 o 
   9   2   2      452.75      418.25      4.41 o 
  10   2   2       12.59       13.22      0.89 o 
  11   2   2      303.00      295.38      5.00 o 
  12   2   2       22.81       26.34      1.59 o 
  13   2   2       20.21       14.64      1.69 o 
  14   2   2       45.58       47.23      2.77 o 
  15   2   2        2.60        1.94      1.14 o 
  16   2   2        3.67        4.17      2.70 o 
  17   2   2        1.55        1.78      2.40 o 
  18   2   2       25.30       30.56      5.14 o 
  19   2   2        1.79        4.36      2.86 o 
 -19   3   2      102.64      123.66      8.87 o 
 -18   3   2       30.30       33.50      5.26 o 
 -17   3   2        6.07        3.89      2.56 o 
 -16   3   2        5.56        5.92      1.80 o 
 -15   3   2       79.24       73.51      5.45 o 
 -14   3   2        8.79       13.41      1.77 o 
 -13   3   2      659.34      639.77     10.37 o 
 -12   3   2       47.50       45.23      2.59 o 
 -11   3   2       56.23       58.89      2.86 o 
 -10   3   2       90.12       81.61      2.04 o 
  -9   3   2       65.00       68.60      1.61 o 
  -8   3   2       34.13       42.29      1.17 o 
  -7   3   2      282.99      319.15      2.89 o 
  -6   3   2        0.00        1.47      0.31 o 
  -5   3   2        6.04        5.81      0.41 o 
  -4   3   2       75.34       84.04      1.09 o 
  -3   3   2      210.84      223.16      1.94 o 
  -2   3   2      586.69      616.05      3.97 o 
  -1   3   2      807.77      842.18      5.05 o 
   0   3   2       98.26      107.17      1.09 o 
   1   3   2       57.51       53.71      0.79 o 
   2   3   2      159.08      165.94      1.55 o 
   3   3   2        4.17        3.16      0.31 o 
   4   3   2      134.45      165.83      1.80 o 
   5   3   2      676.88      731.72      4.92 o 
   6   3   2      800.42      815.78      6.05 o 
   7   3   2       10.19       14.06      0.62 o 
   8   3   2       90.92       95.38      1.82 o 
   9   3   2       81.10       72.16      1.67 o 
  10   3   2      312.99      324.70      4.63 o 
  11   3   2       71.98       67.59      2.31 o 
  12   3   2      133.51      118.63      4.96 o 
  13   3   2       19.62       26.79      3.80 o 
  14   3   2        1.74        1.37      1.56 o 
  15   3   2       12.35       12.44      2.54 o 
  16   3   2       53.81       57.07      4.59 o 
  17   3   2        4.44        1.60      1.96 o 
  18   3   2      228.68      244.16     12.18 o 
  19   3   2        1.68        3.62      2.58 o 
 -19   4   2        9.23        6.96      3.29 o 
 -18   4   2        3.18        0.13      2.34 o 
 -17   4   2       17.07       14.59      3.59 o 
 -16   4   2       64.62       78.87      4.77 o 
 -15   4   2       58.80       59.61      4.09 o 
 -14   4   2        9.17       11.72      2.36 o 
 -13   4   2      182.31      173.06      6.27 o 
 -12   4   2      181.08      180.81      4.78 o 
 -11   4   2      101.16       93.29      3.60 o 
 -10   4   2      134.78      121.47      2.57 o 
  -9   4   2      352.92      332.68      4.43 o 
  -8   4   2      752.69      781.58      6.94 o 
  -7   4   2       19.31       19.64      0.95 o 
  -6   4   2       67.00       63.87      1.19 o 
  -5   4   2      917.05      974.66      7.28 o 
  -4   4   2       53.66       59.58      1.00 o 
  -3   4   2       67.29       71.93      1.07 o 
  -2   4   2     4943.98     5245.04     27.50 o 
  -1   4   2     1537.26     1698.42     10.07 o 
   0   4   2      601.47      614.96      4.13 o 
   1   4   2        0.16        0.43      0.30 o 
   2   4   2      101.64       97.39      1.37 o 
   3   4   2      380.29      407.94      3.52 o 
   4   4   2        1.25        0.51      0.37 o 
   5   4   2       10.18       11.93      0.65 o 
   6   4   2      179.27      194.25      2.47 o 
   7   4   2      885.89      892.32      9.76 o 
   8   4   2       11.16        8.35      0.99 o 
   9   4   2      428.26      411.21      6.09 o 
  10   4   2      374.61      350.26      5.38 o 
  11   4   2      389.59      357.68      7.46 o 
  12   4   2       11.22        9.28      2.03 o 
  13   4   2       17.37       20.78      2.89 o 
  14   4   2        4.76        5.05      1.91 o 
  15   4   2       59.84       63.72      4.60 o 
  16   4   2       36.95       41.78      4.24 o 
  17   4   2        5.22        4.15      3.66 o 
  18   4   2        0.33        1.16      2.32 o 
 -18   5   2       11.89        3.28      2.90 o 
 -17   5   2        7.74        7.46      3.20 o 
 -16   5   2        4.83        5.45      2.01 o 
 -15   5   2      251.74      252.90      8.68 o 
 -14   5   2      264.80      261.50      8.36 o 
 -13   5   2      140.95      133.29      5.76 o 
 -12   5   2       25.57       23.18      3.14 o 
 -11   5   2      100.43       99.10      4.64 o 
 -10   5   2        2.39        4.99      1.78 o 
  -9   5   2      307.94      285.42      5.19 o 
  -8   5   2       43.93       48.59      2.76 o 
  -7   5   2       13.87       13.98      1.20 o 
  -6   5   2        0.34        0.51      0.55 o 
  -5   5   2      239.72      253.50      2.65 o 
  -4   5   2       52.17       56.67      1.07 o 
  -3   5   2      158.49      156.05      1.79 o 
  -2   5   2        1.98        2.54      0.36 o 
  -1   5   2      203.46      208.75      2.00 o 
   0   5   2        8.23        8.64      0.57 o 
   1   5   2       30.84       30.86      1.13 o 
   2   5   2      276.23      278.06      2.96 o 
   3   5   2      654.57      681.89      5.84 o 
   4   5   2      361.73      371.22      4.96 o 
   5   5   2      181.26      183.49      2.69 o 
   6   5   2       28.39       30.58      1.46 o 
   7   5   2      135.25      144.54      3.19 o 
   8   5   2       38.93       43.34      1.73 o 
   9   5   2       27.38       26.96      5.47 o 
  10   5   2      283.84      285.76      8.06 o 
  11   5   2       36.05       36.85      3.57 o 
  12   5   2      228.29      223.34      8.41 o 
  13   5   2       59.29       60.29      7.42 o 
  14   5   2      130.91      146.84     12.70 o 
  15   5   2      155.15      153.20      6.77 o 
  16   5   2       24.86       22.18      3.32 o 
  17   5   2       17.02       17.61      3.18 o 
 -17   6   2        1.36        4.57      3.53 o 
 -16   6   2       43.75       49.20      4.67 o 
 -15   6   2      110.24      111.91     11.49 o 
 -14   6   2       38.37       35.64      3.92 o 
 -13   6   2        0.60       -3.11      3.11 o 
 -12   6   2      232.22      230.25      7.64 o 
 -11   6   2      277.25      275.26      8.19 o 
 -10   6   2      120.25      113.32      5.01 o 
  -9   6   2        0.43       -0.09      1.14 o 
  -8   6   2       14.79       16.69      1.78 o 
  -7   6   2       17.47       14.59      2.02 o 
  -6   6   2       15.12       14.33      1.18 o 
  -5   6   2      208.84      201.92      3.12 o 
  -4   6   2      467.01      499.98      5.45 o 
  -3   6   2      469.21      505.68      6.66 o 
  -2   6   2       16.44       19.61      1.01 o 
  -1   6   2      196.95      206.83      3.13 o 
   0   6   2      903.83      930.23      8.84 o 
   1   6   2        0.03        0.65      0.52 o 
   2   6   2      211.49      228.62      3.96 o 
   3   6   2       44.77       46.47      1.89 o 
   4   6   2       41.94       49.01      2.33 o 
   5   6   2        2.67        2.71      1.05 o 
   6   6   2      302.63      307.11      5.08 o 
   7   6   2       92.12       99.23      3.58 o 
   8   6   2      141.33      143.43      5.53 o 
   9   6   2     1094.16     1081.79     24.75 o 
  10   6   2      235.41      107.65      7.68 o 
  11   6   2       72.92       64.08      4.88 o 
  12   6   2        0.85       -0.17      1.53 o 
  13   6   2       46.36       41.28      4.44 o 
  14   6   2       32.31       28.42      3.63 o 
  15   6   2       31.75       24.45      3.52 o 
  16   6   2        1.13        3.97      2.19 o 
 -15   7   2        1.68        0.49      2.04 o 
 -14   7   2        5.35        5.00      2.24 o 
 -13   7   2        0.55       -0.61      1.71 o 
 -12   7   2        0.34        1.69      1.66 o 
 -11   7   2       22.67       20.97      2.97 o 
 -10   7   2      421.72      419.75     10.57 o 
  -9   7   2      597.59      586.70     16.47 o 
  -8   7   2       25.16       29.46      3.12 o 
  -7   7   2       34.33       34.63      2.50 o 
  -6   7   2      131.01      125.77      4.24 o 
  -5   7   2        1.65        2.16      1.91 o 
  -4   7   2       77.99       77.80      3.33 o 
  -3   7   2      110.76      119.52      4.59 o 
  -2   7   2       19.59       18.47      1.73 o 
  -1   7   2        1.57        5.01      2.36 o 
   0   7   2       87.87       97.72      3.19 o 
   1   7   2      230.78      233.23      6.03 o 
   2   7   2        0.32        0.63      0.81 o 
   3   7   2        3.99        4.88      1.02 o 
   4   7   2        0.41       -1.03      1.03 o 
   5   7   2        1.90        2.68      1.27 o 
   6   7   2       42.07       44.39      2.92 o 
   7   7   2       30.28       38.35      3.48 o 
   8   7   2      300.10      304.05      8.66 o 
   9   7   2        1.68        1.35      1.69 o 
  10   7   2      428.02      442.35     11.28 o 
  11   7   2       34.73       29.99      3.54 o 
  12   7   2       23.95       18.84      3.00 o 
  13   7   2       21.96       20.02      3.17 o 
  14   7   2        9.31       10.52      2.76 o 
  15   7   2       33.51       26.82      7.36 o 
 -14   8   2      112.21      100.56     11.22 o 
 -13   8   2        8.05        6.27      2.51 o 
 -12   8   2       40.15       41.15      4.12 o 
 -11   8   2       15.08       18.43      2.96 o 
 -10   8   2       92.34       18.75      4.34 o 
  -9   8   2      217.59      212.28     12.10 o 
  -8   8   2       33.94       27.70      5.74 o 
  -7   8   2       88.47       88.89      8.05 o 
  -6   8   2        4.08       -0.43      3.22 o 
  -5   8   2      103.09       97.40      8.07 o 
  -4   8   2        0.00        0.23      3.06 o 
  -3   8   2        7.98       11.11      2.54 o 
  -2   8   2      220.03      217.99      7.49 o 
  -1   8   2      144.93      150.99      6.22 o 
   0   8   2       39.32       35.77      3.67 o 
   1   8   2        2.92        1.39      2.00 o 
   2   8   2      396.38      426.42     10.94 o 
   3   8   2      334.38      334.93      9.47 o 
   4   8   2       18.89       18.79      2.91 o 
   5   8   2       13.14       18.33      2.14 o 
   6   8   2       32.55       37.37      3.54 o 
   7   8   2        8.98       10.15      2.95 o 
   8   8   2       43.29       50.68      5.41 o 
   9   8   2        5.80        2.87      1.99 o 
  10   8   2       38.90       40.38      3.99 o 
  11   8   2       11.29        9.74      2.70 o 
  12   8   2       45.19       44.17      4.48 o 
  13   8   2       87.32       79.41      6.87 o 
 -11   9   2        9.46        2.83      3.94 o 
 -10   9   2        0.96       -3.33      3.54 o 
  -9   9   2        1.57       -2.09      3.24 o 
  -8   9   2        0.40       -0.69      3.82 o 
  -7   9   2      169.78      176.75     11.32 o 
  -6   9   2        0.26        2.71      3.61 o 
  -5   9   2        9.00        9.00      4.20 o 
  -4   9   2        4.00        4.54      3.87 o 
  -3   9   2       22.92       31.40      5.84 o 
  -2   9   2       32.86       31.70      3.88 o 
  -1   9   2       15.73       19.02      3.27 o 
   0   9   2       12.46       10.50      2.82 o 
   1   9   2       56.73       60.94      4.93 o 
   2   9   2        0.08        0.97      2.17 o 
   3   9   2        6.65        1.22      2.23 o 
   4   9   2        1.19        2.15      2.34 o 
   5   9   2       45.17       41.58      6.36 o 
   6   9   2        7.98       11.46      4.18 o 
   7   9   2       14.12       10.11      4.34 o 
   8   9   2        9.28        3.92      3.71 o 
   9   9   2       53.32       40.52      6.72 o 
  10   9   2       49.28       33.48      5.89 o 
  11   9   2       27.60       22.95      4.85 o 
  -8  10   2       24.23       21.99      5.84 o 
  -7  10   2        7.92        8.06      4.41 o 
  -6  10   2       60.38       48.34      7.37 o 
  -5  10   2        1.00        0.04      3.70 o 
  -4  10   2       31.34       30.20      5.97 o 
  -3  10   2       37.62       39.67      6.74 o 
  -2  10   2       88.41       92.55      8.69 o 
  -1  10   2       34.51       33.90      6.32 o 
   0  10   2       43.08       43.88      4.67 o 
   1  10   2       32.69       33.52      4.24 o 
   2  10   2       20.18       22.74      3.75 o 
   3  10   2        0.17       -2.21      2.21 o 
   4  10   2        2.20       -0.66      3.01 o 
   5  10   2       11.91        7.50      4.16 o 
   6  10   2        8.42       13.03      4.79 o 
   7  10   2       20.90       18.46      5.01 o 
  -1  11   2       74.62       72.19      8.80 o 
 -20   1   3       31.18       27.26      3.67 o 
 -19   1   3      204.95      226.20      8.18 o 
 -18   1   3        0.49        1.83      1.71 o 
 -17   1   3       79.10       79.57      4.61 o 
 -16   1   3       27.34       28.32      5.17 o 
 -15   1   3      267.38      278.36      7.99 o 
 -14   1   3       73.31       74.16      3.81 o 
 -13   1   3       70.96       67.82      3.48 o 
 -12   1   3      104.73      107.50      2.75 o 
 -11   1   3       25.10       19.60      1.37 o 
 -10   1   3       59.41       58.33      1.72 o 
  -9   1   3       13.62       10.81      0.73 o 
  -8   1   3       29.37       31.74      1.21 o 
  -7   1   3      632.42      720.35      7.00 o 
  -6   1   3      160.37      170.44      2.16 o 
  -5   1   3      117.13      129.85      1.72 o 
  -4   1   3       15.64       11.70      0.60 o 
  -3   1   3      198.46      209.92      2.10 o 
  -2   1   3     1448.33     1456.27     10.30 o 
  -1   1   3        8.27        6.21      0.35 o 
   0   1   3      141.80      126.17      1.12 o 
   1   1   3      506.47      516.57      3.11 o 
   2   1   3      189.54      181.90      1.46 o 
   3   1   3      910.71      908.92      5.32 o 
   4   1   3     5120.64     5257.36     30.11 o 
   5   1   3       51.83       51.33      0.84 o 
   6   1   3        4.24        4.19      0.38 o 
   7   1   3        8.84        7.28      0.54 o 
   8   1   3      257.26      246.12      2.62 o 
   9   1   3      405.00      403.50      4.31 o 
  10   1   3       51.44       53.59      1.52 o 
  11   1   3      155.16      128.50      2.38 o 
  12   1   3      189.36      165.68      3.77 o 
  13   1   3      142.32      117.79      3.29 o 
  14   1   3       41.33       43.83      2.38 o 
  15   1   3        4.72        7.98      1.97 o 
  16   1   3      144.83      151.39      4.86 o 
  17   1   3      209.75      247.40      7.88 o 
  18   1   3      224.59      245.86     10.61 o 
  19   1   3      130.48      138.35      9.01 o 
 -20   2   3       79.15       86.61      5.34 o 
 -19   2   3        8.57        8.67      3.81 o 
 -18   2   3        2.84        1.57      1.65 o 
 -17   2   3      336.23      377.52     10.21 o 
 -16   2   3        5.53        6.34      1.84 o 
 -15   2   3      139.85      145.57      5.60 o 
 -14   2   3       23.22       20.18      2.47 o 
 -13   2   3      158.61      160.14      4.42 o 
 -12   2   3      383.67      372.49      5.38 o 
 -11   2   3      477.07      457.95      6.00 o 
 -10   2   3      363.60      333.92      4.39 o 
  -9   2   3     1048.63     1078.45      9.35 o 
  -8   2   3      168.40      165.54      2.51 o 
  -7   2   3      151.99      190.94      2.45 o 
  -6   2   3     2349.63     2546.45     16.83 o 
  -5   2   3      458.57      464.99      3.72 o 
  -4   2   3      361.10      363.32      2.99 o 
  -3   2   3      399.22      465.64      3.20 o 
  -2   2   3     2927.77     3039.01     17.67 o 
  -1   2   3     2955.00     2858.57     17.32 o 
   0   2   3      104.61      110.87      1.18 o 
   1   2   3      153.67      127.62      1.16 o 
   2   2   3      443.36      442.83      2.95 o 
   3   2   3        0.15       -0.07      0.18 o 
   4   2   3       24.09       15.96      0.49 o 
   5   2   3     4011.61     4193.28     37.65 o 
   6   2   3     1406.66     1557.39      9.81 o 
   7   2   3       82.33       78.51      1.38 o 
   8   2   3      706.42      718.51      5.75 o 
   9   2   3      157.88      145.95      2.36 o 
  10   2   3      195.87      188.39      2.84 o 
  11   2   3        1.01        1.37      1.10 o 
  12   2   3      115.44       97.85      2.90 o 
  13   2   3      147.22      152.09      3.90 o 
  14   2   3       12.04       12.56      1.66 o 
  15   2   3       67.80       71.31      4.30 o 
  16   2   3      205.37      212.68     10.40 o 
  17   2   3       20.28       31.23      5.03 o 
  18   2   3      160.35      177.92     10.16 o 
  19   2   3      270.53      293.11     13.69 o 
 -19   3   3        1.09        3.68      2.74 o 
 -18   3   3        2.69        6.91      2.12 o 
 -17   3   3        8.28       12.28      2.77 o 
 -16   3   3       16.12       17.59      2.61 o 
 -15   3   3      439.64      433.90     22.66 o 
 -14   3   3       57.56       53.10      2.98 o 
 -13   3   3      502.23      506.29      8.92 o 
 -12   3   3      174.08      164.35      4.48 o 
 -11   3   3      480.82      471.06      5.78 o 
 -10   3   3      357.50      329.61      4.21 o 
  -9   3   3      241.07      220.44      3.00 o 
  -8   3   3      146.18      144.20      2.14 o 
  -7   3   3      123.36      133.55      1.87 o 
  -6   3   3      407.78      436.69      4.65 o 
  -5   3   3      398.34      415.32      3.18 o 
  -4   3   3      347.31      358.84      2.70 o 
  -3   3   3       83.65      107.82      1.21 o 
  -2   3   3       44.37       42.78      0.76 o 
  -1   3   3      151.32      166.86      1.54 o 
   0   3   3      179.49      198.78      1.67 o 
   1   3   3      326.15      336.32      2.50 o 
   2   3   3      872.77      866.70      5.51 o 
   3   3   3        8.57        8.17      0.44 o 
   4   3   3      245.42      258.47      2.20 o 
   5   3   3       74.31       68.87      1.19 o 
   6   3   3       99.71      108.86      1.73 o 
   7   3   3       12.36       13.03      0.76 o 
   8   3   3     1197.42     1198.45     10.59 o 
   9   3   3       60.13       52.36      1.86 o 
  10   3   3      335.99      326.58      5.10 o 
  11   3   3      406.61      376.85      6.33 o 
  12   3   3        3.28        4.76      1.52 o 
  13   3   3      102.09      107.48      5.05 o 
  14   3   3        2.84        3.52      1.81 o 
  15   3   3       55.32       61.95      4.43 o 
  16   3   3        2.60        2.93      2.50 o 
  17   3   3        4.52        4.96      2.15 o 
  18   3   3       62.68       51.52      6.47 o 
 -19   4   3       12.33       13.53      4.21 o 
 -18   4   3       12.20        8.47      3.31 o 
 -17   4   3       36.07       31.32      5.03 o 
 -16   4   3        2.03        2.01      2.03 o 
 -15   4   3       58.17       57.73      4.11 o 
 -14   4   3        5.69        8.36      1.58 o 
 -13   4   3      258.37      256.77      6.07 o 
 -12   4   3      386.02      365.31      7.22 o 
 -11   4   3      106.73       95.67      3.02 o 
 -10   4   3       18.62       21.07      1.33 o 
  -9   4   3        1.18       -0.37      0.51 o 
  -8   4   3        3.38        2.16      0.57 o 
  -7   4   3       40.30       39.38      1.23 o 
  -6   4   3      517.66      512.62      4.41 o 
  -5   4   3        3.20       10.91      0.58 o 
  -4   4   3       16.68       12.64      0.60 o 
  -3   4   3     2257.52     2424.28     14.01 o 
  -2   4   3     1284.72     1322.98      7.76 o 
  -1   4   3     5767.89     6033.62     33.03 o 
   0   4   3        0.44        2.30      0.33 o 
   1   4   3     1910.07     2037.88     11.53 o 
   2   4   3       83.93       79.95      1.22 o 
   3   4   3     1160.14     1206.92      7.63 o 
   4   4   3       16.87       17.17      0.69 o 
   5   4   3      498.79      515.89      4.80 o 
   6   4   3      196.47      201.55      2.99 o 
   7   4   3      210.74      224.32      3.33 o 
   8   4   3     1308.98     1274.59     13.24 o 
   9   4   3      236.17      243.48      4.28 o 
  10   4   3     1151.80     1171.60     14.03 o 
  11   4   3       60.03       43.44      3.00 o 
  12   4   3      133.38      120.57      7.09 o 
  13   4   3       50.72       45.89      3.96 o 
  14   4   3       30.84       27.39      4.13 o 
  15   4   3        4.12        6.78      2.24 o 
  16   4   3       86.43       90.06      7.56 o 
  17   4   3        0.50       -1.23      1.50 o 
  18   4   3       48.42       43.86      4.45 o 
 -18   5   3        3.73        1.37      2.40 o 
 -17   5   3       10.51       13.28      3.76 o 
 -16   5   3        3.21        0.89      2.03 o 
 -15   5   3       47.92       45.45      4.31 o 
 -14   5   3      253.80      244.22      8.05 o 
 -13   5   3       96.47       91.80      4.82 o 
 -12   5   3       12.97       10.72      2.20 o 
 -11   5   3      116.23       98.19      4.63 o 
 -10   5   3      523.17      509.12      7.72 o 
  -9   5   3       45.79       50.51      1.72 o 
  -8   5   3       66.09       70.20      1.95 o 
  -7   5   3       80.35       83.99      2.05 o 
  -6   5   3       20.32       23.94      1.13 o 
  -5   5   3        0.06        0.26      0.42 o 
  -4   5   3      222.22      238.01      2.50 o 
  -3   5   3        5.37        6.05      0.56 o 
  -2   5   3      600.43      636.75      4.53 o 
  -1   5   3      145.22      180.49      1.97 o 
   0   5   3      411.53      414.15      3.39 o 
   1   5   3      348.11      358.81      3.25 o 
   2   5   3       21.75       21.11      0.96 o 
   3   5   3       14.75       16.64      0.88 o 
   4   5   3        6.08        1.80      0.55 o 
   5   5   3       51.90       56.23      1.60 o 
   6   5   3       73.73       73.37      1.89 o 
   7   5   3        0.43        2.44      0.72 o 
   8   5   3      178.85      180.56      4.19 o 
   9   5   3       26.65       28.47      2.30 o 
  10   5   3       15.71       10.65      2.15 o 
  11   5   3      116.92      110.28      5.17 o 
  12   5   3       11.60       11.54      2.38 o 
  13   5   3        4.87        5.27      2.02 o 
  14   5   3        2.71        3.01      3.70 o 
  15   5   3      151.66      151.77      6.79 o 
  16   5   3       26.45       22.14      3.39 o 
  17   5   3       26.38       21.89      3.45 o 
 -17   6   3       16.15       18.62      4.35 o 
 -16   6   3        2.91        0.00      2.21 o 
 -15   6   3       50.90       45.82      4.44 o 
 -14   6   3       33.21       39.81      6.75 o 
 -13   6   3      153.01      152.76      6.36 o 
 -12   6   3        2.90        0.88      1.58 o 
 -11   6   3        0.18       -2.29      2.35 o 
 -10   6   3      392.26      382.14      9.61 o 
  -9   6   3        3.37        2.21      1.05 o 
  -8   6   3      525.62      527.17      8.98 o 
  -7   6   3        1.12        1.35      0.80 o 
  -6   6   3       53.07       51.38      1.97 o 
  -5   6   3        4.79        5.03      0.85 o 
  -4   6   3      273.20      281.07      3.67 o 
  -3   6   3     1377.60     1432.61     12.93 o 
  -2   6   3     1956.18     2070.49     16.31 o 
  -1   6   3        9.90        9.70      0.87 o 
   0   6   3       26.76       36.95      1.56 o 
   1   6   3        7.74        4.71      0.82 o 
   2   6   3      431.11      452.88      5.68 o 
   3   6   3        5.11        4.63      0.82 o 
   4   6   3        0.82        2.36      0.79 o 
   5   6   3       21.48       23.36      1.92 o 
   6   6   3      193.13      207.66      4.56 o 
   7   6   3        0.13        0.67      1.11 o 
   8   6   3        2.05        1.39      1.21 o 
   9   6   3      383.25      398.15     10.09 o 
  10   6   3      209.92      194.27      6.93 o 
  11   6   3        4.81        0.56      1.22 o 
  12   6   3       34.09       34.36      3.80 o 
  13   6   3       84.90       83.60      5.10 o 
  14   6   3       19.47       21.81      3.40 o 
  15   6   3       10.51       11.00      2.89 o 
  16   6   3       26.37       24.70      3.70 o 
 -15   7   3       88.92       99.25      6.83 o 
 -14   7   3       72.78       70.36      4.99 o 
 -13   7   3        3.11       -0.34      1.75 o 
 -12   7   3       37.41       40.88      3.97 o 
 -11   7   3        0.48        0.64      1.54 o 
 -10   7   3      181.68      170.93      6.42 o 
  -9   7   3       43.96       47.33      3.57 o 
  -8   7   3       49.52       52.05      3.02 o 
  -7   7   3       34.75       33.86      3.30 o 
  -6   7   3       61.36       65.00      4.06 o 
  -5   7   3        0.00        0.91      1.54 o 
  -4   7   3       92.04       90.03      5.87 o 
  -3   7   3      118.83      125.26      3.28 o 
  -2   7   3       35.64       36.38      2.09 o 
  -1   7   3       85.21       82.62      2.69 o 
   0   7   3       13.12       12.40      1.14 o 
   1   7   3       44.73       47.02      1.85 o 
   2   7   3        8.89       12.05      1.49 o 
   3   7   3        4.60        5.41      1.73 o 
   4   7   3      146.85      156.67      4.56 o 
   5   7   3       22.17       26.68      2.32 o 
   6   7   3      148.51      152.94      4.68 o 
   7   7   3       15.28       18.60      2.60 o 
   8   7   3       93.44       99.77      4.99 o 
   9   7   3       15.49       18.68      2.81 o 
  10   7   3      116.40      112.36      9.25 o 
  11   7   3        0.98        2.83      1.89 o 
  12   7   3       85.99       53.98      7.24 o 
  13   7   3        8.38        6.24      2.33 o 
  14   7   3       26.65       27.00      4.05 o 
 -14   8   3       23.26       23.80      3.67 o 
 -13   8   3        1.90        2.31      1.89 o 
 -12   8   3       84.05       75.76      8.70 o 
 -11   8   3        3.11        2.33      3.77 o 
 -10   8   3       29.39       25.76      5.77 o 
  -9   8   3        2.19       -0.41      3.43 o 
  -8   8   3      188.67      180.75     11.17 o 
  -7   8   3       59.43       58.34      7.27 o 
  -6   8   3       11.69        2.15      3.55 o 
  -5   8   3      148.67      156.43      9.89 o 
  -4   8   3      126.08      130.13      9.04 o 
  -3   8   3      104.23      110.72      8.43 o 
  -2   8   3      382.35      389.29     10.24 o 
  -1   8   3      104.21      115.08      5.51 o 
   0   8   3        0.29        1.48      1.77 o 
   1   8   3        0.19       -1.20      1.65 o 
   2   8   3        0.66        0.10      1.78 o 
   3   8   3        0.04        1.56      1.90 o 
   4   8   3        0.02       -1.07      1.07 o 
   5   8   3      149.11      155.12      7.44 o 
   6   8   3       11.73       14.64      2.15 o 
   7   8   3        0.54       -0.05      1.71 o 
   8   8   3       61.60       57.95      4.39 o 
   9   8   3       83.95       87.76      5.13 o 
  10   8   3       72.79       68.16      4.89 o 
  11   8   3        1.61        2.57      2.05 o 
  12   8   3       15.83       12.31      2.88 o 
  13   8   3       18.69       21.85      4.54 o 
 -10   9   3      117.51      111.40      9.59 o 
  -9   9   3       18.70       20.92      5.68 o 
  -8   9   3        4.48        1.92      3.86 o 
  -7   9   3       36.23       27.34      5.99 o 
  -6   9   3       25.13       22.40      5.62 o 
  -5   9   3       25.86       40.39      6.53 o 
  -4   9   3       33.23       28.54      5.86 o 
  -3   9   3       34.80       37.30      6.43 o 
  -2   9   3       65.73       82.79      7.83 o 
  -1   9   3      119.33      117.97      6.02 o 
   0   9   3      112.59      108.98      5.85 o 
   1   9   3       17.26       13.58      2.94 o 
   2   9   3       22.98       23.27      3.47 o 
   3   9   3        2.11       -0.86      2.02 o 
   4   9   3       23.83       20.54      3.33 o 
   5   9   3        0.64       -1.94      2.03 o 
   6   9   3        9.77       12.33      4.54 o 
   7   9   3      140.75      128.88      9.77 o 
   8   9   3       57.31       41.81      6.66 o 
   9   9   3      135.45      144.86      6.70 o 
  10   9   3       21.57       18.51      3.15 o 
  -8  10   3        0.03       -3.14      3.14 o 
  -7  10   3       20.31       18.37      5.52 o 
  -6  10   3        8.81        7.17      4.32 o 
  -5  10   3        5.77        3.02      4.26 o 
  -4  10   3       20.88       19.89      5.73 o 
  -3  10   3       28.98       30.65      6.20 o 
  -2  10   3      280.70      301.82     15.00 o 
  -1  10   3      126.08      134.73     10.23 o 
   0  10   3        2.78        0.89      5.13 o 
   1  10   3      111.92      117.30     11.89 o 
   2  10   3      121.40      119.97      6.52 o 
   3  10   3        2.44        2.00      2.58 o 
   4  10   3        1.28       -0.16      3.45 o 
   5  10   3        3.94        2.71      3.84 o 
   6  10   3        7.12        2.93      3.54 o 
   7  10   3       92.43       89.00      8.61 o 
 -20   0   4        0.05        1.17      2.67 o 
 -19   0   4        6.46        9.09      3.61 o 
 -18   0   4      516.46      550.33     18.81 o 
 -17   0   4       18.22       31.89      5.01 o 
 -16   0   4      102.42      100.76      6.90 o 
 -15   0   4      160.50      165.78      8.56 o 
 -14   0   4      232.02      218.73      9.47 o 
 -13   0   4      475.23      469.01     14.46 o 
 -12   0   4      768.12      704.43     13.76 o 
 -11   0   4     1659.86     1531.53     24.23 o 
 -10   0   4     1811.44     1846.04     23.04 o 
  -9   0   4      361.66      363.63      6.61 o 
  -8   0   4        0.85        2.50      1.01 o 
  -7   0   4     2753.03     3111.46     42.54 o 
  -6   0   4        1.17        1.43      0.53 o 
  -5   0   4      205.89      202.10      3.08 o 
  -4   0   4      636.17      735.98      8.00 o 
  -3   0   4     1825.54     1900.75     22.79 o 
  -2   0   4     1943.42     1838.90     21.10 o 
  -1   0   4     1214.78     1151.95     13.60 o 
   0   0   4      831.16      747.46      9.34 o 
   1   0   4     1558.51     1484.00     13.18 o 
   2   0   4        0.34        1.48      0.24 o 
   3   0   4       55.98       31.52      0.78 o 
   4   0   4     5798.94     6216.62     47.71 o 
   5   0   4     3589.40     4006.83     45.46 o 
   6   0   4      104.73      109.08      1.75 o 
   7   0   4       14.39        9.23      0.66 o 
   8   0   4      231.10      230.66      4.14 o 
   9   0   4       53.73       50.70      2.01 o 
  10   0   4      112.41      111.38      3.02 o 
  11   0   4       82.85       63.32      3.14 o 
  12   0   4      121.67      126.47      5.42 o 
  13   0   4       62.93       76.58      4.08 o 
  14   0   4       83.59       87.28      4.23 o 
  15   0   4       82.83       93.12      4.56 o 
  16   0   4      160.90      180.89      9.12 o 
  17   0   4       25.20       36.32      5.16 o 
  18   0   4      668.80      706.49     21.59 o 
  19   0   4       29.33       34.42      5.26 o 
 -20   1   4       77.78       79.43      5.18 o 
 -19   1   4        0.00        1.64      2.41 o 
 -18   1   4       12.18       15.36      2.79 o 
 -17   1   4        9.13       10.53      3.63 o 
 -16   1   4        9.34        9.77      2.07 o 
 -15   1   4      145.21      140.46      5.59 o 
 -14   1   4      168.20      170.21      8.79 o 
 -13   1   4       30.48       25.10      2.72 o 
 -12   1   4      176.65      174.64      4.72 o 
 -11   1   4      628.17      567.49      7.11 o 
 -10   1   4      141.72      124.46      2.50 o 
  -9   1   4        0.00       -0.14      0.47 o 
  -8   1   4      801.98      837.61      8.07 o 
  -7   1   4      244.57      298.17      3.26 o 
  -6   1   4       75.46       83.51      1.53 o 
  -5   1   4        5.58        3.54      0.45 o 
  -4   1   4     1148.01     1299.50      9.48 o 
  -3   1   4        0.97        0.25      0.27 o 
  -2   1   4      293.16      295.86      2.45 o 
  -1   1   4        2.83        2.67      0.24 o 
   0   1   4      106.57      108.68      1.13 o 
   1   1   4        1.77        4.29      0.32 o 
   2   1   4      108.21       89.83      0.88 o 
   3   1   4       93.88      104.99      1.09 o 
   4   1   4      655.51      720.62      4.46 o 
   5   1   4       11.10       20.04      0.56 o 
   6   1   4      174.20      167.72      1.84 o 
   7   1   4       67.42       81.48      1.29 o 
   8   1   4       43.20       34.14      1.24 o 
   9   1   4       23.79       18.50      1.02 o 
  10   1   4       65.25       49.88      1.51 o 
  11   1   4      171.88      141.84      3.14 o 
  12   1   4       25.93       19.93      1.65 o 
  13   1   4        3.37        3.46      1.42 o 
  14   1   4       72.95       74.43      2.81 o 
  15   1   4       69.38       78.90      4.57 o 
  16   1   4        1.82        0.74      1.26 o 
  17   1   4      197.64      198.29     12.25 o 
  18   1   4       58.52       55.68      6.70 o 
  19   1   4       32.21       21.13      4.55 o 
 -20   2   4        4.12        5.63      2.33 o 
 -19   2   4       10.00       12.32      2.96 o 
 -18   2   4       12.69       13.23      2.56 o 
 -17   2   4       69.59       63.62      4.49 o 
 -16   2   4       37.80       39.03      4.30 o 
 -15   2   4       20.62       22.79      2.80 o 
 -14   2   4       23.01       24.56      2.75 o 
 -13   2   4       76.58       67.96      3.59 o 
 -12   2   4        0.02       -1.01      1.10 o 
 -11   2   4       52.98       45.57      1.66 o 
 -10   2   4      219.90      202.27      3.30 o 
  -9   2   4        0.45        0.35      0.46 o 
  -8   2   4      108.45      116.07      1.98 o 
  -7   2   4        6.57        7.68      0.63 o 
  -6   2   4      213.19      230.13      2.43 o 
  -5   2   4     3110.66     3208.07     19.76 o 
  -4   2   4      156.72      170.86      1.83 o 
  -3   2   4        6.34        4.53      0.31 o 
  -2   2   4     2502.99     2626.79     18.96 o 
  -1   2   4      160.62      159.00      2.14 o 
   0   2   4      133.54      138.59      1.94 o 
   1   2   4     3294.65     3493.00     21.81 o 
   2   2   4     2051.40     2101.24     11.44 o 
   3   2   4        0.03       -0.23      0.23 o 
   4   2   4     1434.91     1510.00      8.88 o 
   5   2   4      450.10      449.34      3.44 o 
   6   2   4       14.83       15.78      0.76 o 
   7   2   4      302.77      295.01      2.96 o 
   8   2   4       29.45       30.62      1.22 o 
   9   2   4     1114.14     1076.63      9.49 o 
  10   2   4       15.47       14.91      1.14 o 
  11   2   4      160.42      133.47      3.04 o 
  12   2   4       45.73       51.24      2.27 o 
  13   2   4      239.83      237.95      5.87 o 
  14   2   4       32.27       33.68      3.39 o 
  15   2   4       89.86       99.88      5.09 o 
  16   2   4        3.92        5.51      2.14 o 
  17   2   4        0.28        4.34      2.01 o 
  18   2   4        5.28        7.44      3.32 o 
 -19   3   4        8.76       10.75      2.93 o 
 -18   3   4       21.70       18.57      2.97 o 
 -17   3   4      178.83      176.35      6.82 o 
 -16   3   4       10.25        7.78      2.03 o 
 -15   3   4        8.23        6.06      1.75 o 
 -14   3   4      189.07      175.60      4.97 o 
 -13   3   4       11.66       16.88      2.11 o 
 -12   3   4      172.47      146.04      3.58 o 
 -11   3   4      420.17      370.27      5.41 o 
 -10   3   4       32.81       37.01      1.64 o 
  -9   3   4       83.43       66.11      2.00 o 
  -8   3   4      118.47      119.06      2.52 o 
  -7   3   4      579.48      622.41      5.08 o 
  -6   3   4        0.93        1.40      0.36 o 
  -5   3   4       99.98      115.56      1.65 o 
  -4   3   4       30.06       33.57      0.73 o 
  -3   3   4      973.31     1026.70      6.38 o 
  -2   3   4      305.11      359.98      2.94 o 
  -1   3   4      325.10      348.25      2.98 o 
   0   3   4      922.92      944.88      6.29 o 
   1   3   4      677.31      688.46      4.89 o 
   2   3   4     1108.83     1141.46      6.96 o 
   3   3   4      251.94      288.68      2.40 o 
   4   3   4      522.26      556.82      3.99 o 
   5   3   4       21.65       23.63      0.74 o 
   6   3   4       32.87       33.30      0.85 o 
   7   3   4       30.41       32.29      1.28 o 
   8   3   4        3.21        2.98      0.71 o 
   9   3   4        0.11        2.12      0.75 o 
  10   3   4      308.83      294.06      5.72 o 
  11   3   4      219.72      196.33      6.07 o 
  12   3   4       23.12       25.83      2.34 o 
  13   3   4      122.99      109.86      5.19 o 
  14   3   4        0.87        4.08      1.94 o 
  15   3   4      276.84      284.77      8.93 o 
  16   3   4        0.65        1.68      3.26 o 
  17   3   4      216.47      253.35      8.80 o 
  18   3   4       21.49       17.53      3.23 o 
 -19   4   4        6.25        6.51      3.27 o 
 -18   4   4       59.00       52.67      6.69 o 
 -17   4   4       16.67       20.40      4.30 o 
 -16   4   4       11.74       14.35      3.57 o 
 -15   4   4       15.86       13.56      2.39 o 
 -14   4   4       58.77       57.38      3.08 o 
 -13   4   4        8.18        7.65      1.57 o 
 -12   4   4        5.74        4.00      1.27 o 
 -11   4   4      528.44      490.62      8.32 o 
 -10   4   4       13.49        5.89      0.95 o 
  -9   4   4      462.21      483.13      5.85 o 
  -8   4   4       26.32       26.96      1.30 o 
  -7   4   4       36.84       46.17      1.32 o 
  -6   4   4      300.45      316.82      3.67 o 
  -5   4   4      692.56      711.55      5.01 o 
  -4   4   4       64.01       53.73      1.00 o 
  -3   4   4     4794.88     5005.70     36.81 o 
  -2   4   4       84.97       78.34      1.30 o 
  -1   4   4        0.15        1.24      0.41 o 
   0   4   4       10.78       10.46      0.60 o 
   1   4   4        0.00        0.88      0.33 o 
   2   4   4       44.56       56.14      1.11 o 
   3   4   4       13.48       14.39      0.59 o 
   4   4   4      106.45      114.94      1.56 o 
   5   4   4      560.18      576.76      5.45 o 
   6   4   4       64.64       56.01      1.87 o 
   7   4   4       65.43       61.17      1.88 o 
   8   4   4       25.49       24.60      1.45 o 
   9   4   4      360.79      335.78      7.90 o 
  10   4   4        4.39        7.75      1.58 o 
  11   4   4       55.47       47.88      2.98 o 
  12   4   4       21.12       17.64      2.74 o 
  13   4   4        3.07        1.75      2.25 o 
  14   4   4        0.32       -1.50      1.50 o 
  15   4   4       40.41       38.76      4.10 o 
  16   4   4        0.32        1.40      1.96 o 
  17   4   4       93.49      102.26      5.91 o 
 -18   5   4        1.44       -0.95      2.34 o 
 -17   5   4       22.41       24.37      4.63 o 
 -16   5   4       36.89       28.16      4.91 o 
 -15   5   4      156.65      164.04      6.74 o 
 -14   5   4       80.98       76.86      4.67 o 
 -13   5   4      154.27      144.10      6.64 o 
 -12   5   4      160.61      161.34      7.70 o 
 -11   5   4       87.79       70.22      3.84 o 
 -10   5   4      268.01      246.96      4.35 o 
  -9   5   4        6.53        9.98      1.12 o 
  -8   5   4      112.24      107.47      2.45 o 
  -7   5   4      186.40      192.32      3.22 o 
  -6   5   4       28.23       30.68      1.22 o 
  -5   5   4       64.18       66.53      1.63 o 
  -4   5   4       61.48       59.65      1.34 o 
  -3   5   4        4.45        5.92      0.52 o 
  -2   5   4      234.73      249.68      2.97 o 
  -1   5   4      410.92      422.81      4.02 o 
   0   5   4      388.23      401.05      3.88 o 
   1   5   4       15.66       17.43      1.15 o 
   2   5   4       32.65       35.14      1.35 o 
   3   5   4       26.22       32.31      1.37 o 
   4   5   4      182.26      192.06      3.32 o 
   5   5   4      269.70      269.25      4.78 o 
   6   5   4       26.68       24.63      1.58 o 
   7   5   4      502.24      510.40      7.87 o 
   8   5   4      514.66      523.30      9.20 o 
   9   5   4      900.07      876.63     16.53 o 
  10   5   4       24.00       20.66      4.02 o 
  11   5   4        6.19        8.15      2.23 o 
  12   5   4       13.14       11.27      2.39 o 
  13   5   4        3.97        2.53      2.03 o 
  14   5   4        0.45        1.37      1.87 o 
  15   5   4        2.86        0.92      1.87 o 
  16   5   4        0.15       -1.11      1.90 o 
 -17   6   4        2.19        1.25      2.40 o 
 -16   6   4       10.85       11.93      3.60 o 
 -15   6   4       18.02       12.92      2.86 o 
 -14   6   4       12.38       10.77      2.61 o 
 -13   6   4       81.97       80.60      4.77 o 
 -12   6   4        6.74        7.28      2.12 o 
 -11   6   4        1.78        4.00      1.68 o 
 -10   6   4       34.34       43.46      3.71 o 
  -9   6   4      265.04      253.85      5.89 o 
  -8   6   4        1.58        0.62      0.94 o 
  -7   6   4      185.07      188.93      4.77 o 
  -6   6   4       59.49       55.36      1.90 o 
  -5   6   4       37.02       42.03      1.63 o 
  -4   6   4        7.33        9.15      1.26 o 
  -3   6   4      320.12      335.66      4.81 o 
  -2   6   4     1366.15     1425.05     12.04 o 
  -1   6   4        7.53        6.00      0.80 o 
   0   6   4      202.62      225.74      3.71 o 
   1   6   4        0.01        0.07      0.60 o 
   2   6   4      334.11      346.42      4.87 o 
   3   6   4       11.99       12.21      1.30 o 
   4   6   4      110.95      108.56      2.85 o 
   5   6   4      175.60      170.21      4.70 o 
   6   6   4       52.09       52.71      2.85 o 
   7   6   4      152.90      156.22      4.70 o 
   8   6   4      207.88      225.66      5.82 o 
   9   6   4      602.04      612.39     10.78 o 
  10   6   4      147.02      148.06      8.30 o 
  11   6   4       38.93       35.49      5.09 o 
  12   6   4       36.06       28.69      9.07 o 
  13   6   4        7.87        7.63      2.43 o 
  14   6   4       45.86       39.90      4.26 o 
  15   6   4      142.72      148.40      7.05 o 
 -15   7   4      695.07      700.31     16.14 o 
 -14   7   4      113.85      111.18      5.92 o 
 -13   7   4        0.28       -1.56      1.56 o 
 -12   7   4        0.14       -0.51      1.56 o 
 -11   7   4       75.23       80.83      4.70 o 
 -10   7   4       41.95       45.03      3.88 o 
  -9   7   4        9.16        6.41      3.69 o 
  -8   7   4       82.44       88.02      4.68 o 
  -7   7   4       15.28       15.21      2.46 o 
  -6   7   4       14.55       18.59      2.64 o 
  -5   7   4       86.68       80.87      4.45 o 
  -4   7   4      307.77      320.57      8.87 o 
  -3   7   4       86.96       85.74      3.53 o 
  -2   7   4      137.65      156.20      3.85 o 
  -1   7   4      332.07      337.36      5.86 o 
   0   7   4       28.95       28.47      1.94 o 
   1   7   4      203.59      209.11      4.54 o 
   2   7   4      118.34      114.68      6.20 o 
   3   7   4       10.88        7.24      1.55 o 
   4   7   4        6.96        7.23      1.51 o 
   5   7   4       30.82       31.74      2.60 o 
   6   7   4        0.43        2.29      1.32 o 
   7   7   4      436.09      457.12      8.97 o 
   8   7   4       18.96       16.70      3.47 o 
   9   7   4       28.85       28.87      3.41 o 
  10   7   4       41.42       44.17      4.17 o 
  11   7   4       49.74       45.74      6.67 o 
  12   7   4        0.04       -1.54      1.54 o 
  14   7   4       74.15       65.20      5.52 o 
 -13   8   4       10.24        7.28      4.34 o 
 -12   8   4        1.10       -3.43      3.43 o 
 -11   8   4        0.84       -3.36      3.47 o 
 -10   8   4       16.55       16.22      4.90 o 
  -9   8   4       21.40        1.81      2.64 o 
  -8   8   4       65.45       66.92      7.84 o 
  -7   8   4       52.36       54.95      7.40 o 
  -6   8   4        0.30        0.52      3.14 o 
  -5   8   4       26.31       25.93      5.40 o 
  -4   8   4      203.06      219.69     11.69 o 
  -3   8   4     1164.28     1192.00     32.16 o 
  -2   8   4      505.12      538.80     18.80 o 
  -1   8   4       37.17       44.74      4.00 o 
   0   8   4       10.05        9.57      3.14 o 
   1   8   4      127.93      129.26      7.53 o 
   2   8   4        2.37        2.13      1.51 o 
   3   8   4        4.32        4.40      1.47 o 
   4   8   4       12.24       12.94      2.04 o 
   5   8   4       28.74       31.80      3.08 o 
   6   8   4        2.32        1.74      1.79 o 
   7   8   4       27.72       28.86      3.49 o 
   8   8   4      813.07      858.23     21.45 o 
   9   8   4      496.27      486.37     12.42 o 
  10   8   4       35.81       32.08      6.24 o 
  11   8   4       32.69       29.94      3.91 o 
  12   8   4       14.48       12.71      2.77 o 
 -11   9   4       52.58       47.70      7.46 o 
  -9   9   4        0.51       -0.07      3.74 o 
  -8   9   4       11.42        4.92      4.40 o 
  -7   9   4        5.90        0.55      4.03 o 
  -6   9   4       22.75       24.70      5.70 o 
  -5   9   4        2.52        3.17      4.02 o 
  -4   9   4      241.01      255.62     13.42 o 
  -3   9   4      428.28      442.30     17.87 o 
  -2   9   4        0.00        4.23      3.83 o 
  -1   9   4       28.52       27.40      5.57 o 
   0   9   4        0.01        3.20      2.21 o 
   1   9   4       53.24       51.94      4.65 o 
   2   9   4       37.66       40.79      7.50 o 
   3   9   4      106.07      113.06      7.89 o 
   4   9   4        0.98       -1.32      2.23 o 
   5   9   4        9.84        7.38      2.75 o 
   6   9   4       40.30       50.04      6.88 o 
   7   9   4       24.72       24.46      3.41 o 
   8   9   4       40.52       42.94      4.28 o 
   9   9   4        0.80        1.90      2.03 o 
  10   9   4        1.84       -0.20      1.92 o 
  -8  10   4        0.48       -2.20      3.60 o 
  -7  10   4        1.11        3.70      4.43 o 
  -6  10   4       25.89       29.79      6.57 o 
  -5  10   4       64.35       57.87      8.13 o 
  -4  10   4        1.16        1.62      3.91 o 
  -3  10   4      146.67      163.59     11.53 o 
  -2  10   4       50.85       67.61      8.36 o 
  -1  10   4       16.83       15.50      5.10 o 
   0  10   4       15.78       16.12      5.03 o 
   1  10   4        1.12        0.93      2.37 o 
   2  10   4        3.33        2.34      2.67 o 
   3  10   4        7.32        9.00      3.04 o 
   4  10   4       28.88       36.17      4.48 o 
   5  10   4       14.31       15.23      4.77 o 
   6  10   4        3.65       -1.26      2.98 o 
 -20   1   5        8.65       10.86      2.63 o 
 -19   1   5        6.35        5.84      2.20 o 
 -18   1   5      118.53      121.38      5.90 o 
 -17   1   5       76.27       79.09      4.67 o 
 -16   1   5      172.41      175.83      6.61 o 
 -15   1   5       28.00       32.45      7.73 o 
 -14   1   5        0.04       -0.56      1.70 o 
 -13   1   5       17.15       27.78      3.95 o 
 -12   1   5     1170.62     1060.29     15.00 o 
 -11   1   5      578.01      525.88      7.81 o 
 -10   1   5       42.11       31.99      1.68 o 
  -9   1   5       76.66       76.32      1.91 o 
  -8   1   5      966.01     1010.51      9.44 o 
  -7   1   5      173.43      188.65      2.62 o 
  -6   1   5       55.09       67.83      1.60 o 
  -5   1   5     1650.71     1812.26     13.06 o 
  -4   1   5        0.06        0.78      0.26 o 
  -3   1   5      166.47      196.20      1.97 o 
  -2   1   5      105.58      134.40      1.43 o 
  -1   1   5     3139.99     3322.19     22.12 o 
   0   1   5     1430.89     1480.54     10.00 o 
   1   1   5      511.16      519.53      3.54 o 
   2   1   5      734.04      702.09      4.11 o 
   3   1   5     2241.58     2353.12     12.22 o 
   4   1   5        6.53       15.94      0.44 o 
   5   1   5      205.35      209.82      2.19 o 
   6   1   5      315.14      302.80      2.85 o 
   7   1   5      751.36      670.12      5.32 o 
   8   1   5      197.48      202.06      2.97 o 
   9   1   5      176.86      161.85      2.54 o 
  10   1   5      116.93       76.08      2.50 o 
  11   1   5      319.63      309.39      4.97 o 
  12   1   5        6.49        1.64      0.91 o 
  13   1   5       54.49       52.74      3.30 o 
  14   1   5      108.51      122.05      3.62 o 
  15   1   5      203.71      223.11      5.11 o 
  16   1   5      167.67      177.92      6.77 o 
  17   1   5        1.89        6.92      2.99 o 
  18   1   5       26.49       35.35      5.56 o 
 -20   2   5       31.23       34.93      4.08 o 
 -19   2   5      181.21      193.66     12.32 o 
 -18   2   5       53.57       69.43      4.86 o 
 -17   2   5        5.21        6.20      2.02 o 
 -16   2   5       24.36       22.60      2.94 o 
 -15   2   5       25.87       22.70      2.81 o 
 -14   2   5        4.38        2.10      1.39 o 
 -13   2   5        5.34        5.74      1.24 o 
 -12   2   5     1382.89     1302.27     13.39 o 
 -11   2   5       63.05       80.55      2.16 o 
 -10   2   5      215.94      238.80      3.70 o 
  -9   2   5        0.64        2.08      0.61 o 
  -8   2   5      528.05      563.75      5.71 o 
  -7   2   5        1.27        7.36      0.60 o 
  -6   2   5      527.12      540.03      4.63 o 
  -5   2   5        1.87        1.10      0.33 o 
  -4   2   5      372.62      408.33      3.15 o 
  -3   2   5      190.05      183.40      1.75 o 
  -2   2   5       43.56       47.65      0.72 o 
  -1   2   5       65.50       54.43      1.07 o 
   0   2   5      618.20      666.52      4.81 o 
   1   2   5      667.49      776.27      5.20 o 
   2   2   5      137.09      153.71      1.43 o 
   3   2   5      450.76      487.51      3.37 o 
   4   2   5     1655.52     1772.52     10.24 o 
   5   2   5      121.50      118.52      1.42 o 
   6   2   5       46.30       47.10      0.98 o 
   7   2   5      503.88      498.79      4.86 o 
   8   2   5       62.30       67.14      1.70 o 
   9   2   5      356.81      355.55      4.73 o 
  10   2   5       37.37       34.03      1.70 o 
  11   2   5       27.80       21.14      1.88 o 
  12   2   5        0.06        1.14      1.58 o 
  13   2   5        0.36        0.97      1.18 o 
  14   2   5       34.24       37.76      3.52 o 
  15   2   5       16.44       20.11      4.09 o 
  16   2   5        5.69        7.33      2.96 o 
  17   2   5      114.94      108.46      8.60 o 
  18   2   5        8.58       12.04      3.94 o 
 -19   3   5        2.83        3.61      2.12 o 
 -18   3   5       17.38       18.44      2.94 o 
 -17   3   5      171.53      164.66      6.69 o 
 -16   3   5       13.90        6.98      1.90 o 
 -15   3   5        8.60        7.10      1.89 o 
 -14   3   5        1.13        1.84      1.57 o 
 -13   3   5        6.20        5.64      1.42 o 
 -12   3   5      140.83      111.02      3.19 o 
 -11   3   5      504.25      426.54      6.00 o 
 -10   3   5        5.35        1.02      0.65 o 
  -9   3   5        2.98        6.23      0.85 o 
  -8   3   5       30.81       36.07      1.44 o 
  -7   3   5       29.43       30.26      1.24 o 
  -6   3   5        0.82        1.44      0.39 o 
  -5   3   5      135.47      163.00      1.76 o 
  -4   3   5      242.83      272.57      2.41 o 
  -3   3   5       63.63       67.38      0.96 o 
  -2   3   5      469.17      474.26      3.62 o 
  -1   3   5      165.02      184.66      1.97 o 
   0   3   5      857.49      902.04      6.11 o 
   1   3   5       69.73       70.02      1.21 o 
   2   3   5      204.03      222.11      2.32 o 
   3   3   5       66.56       65.25      0.99 o 
   4   3   5      158.57      170.41      1.77 o 
   5   3   5        5.35        5.80      0.46 o 
   6   3   5      135.05      130.71      2.11 o 
   7   3   5      674.27      671.47      6.27 o 
   8   3   5      614.65      580.52      7.93 o 
   9   3   5        7.94        6.36      1.39 o 
  10   3   5      122.45      104.29      3.20 o 
  11   3   5       87.01       92.91      3.59 o 
  12   3   5       14.78       13.14      2.12 o 
  13   3   5        0.73       -0.12      1.16 o 
  14   3   5       28.31       26.65      3.30 o 
  15   3   5        3.14        5.00      2.16 o 
  16   3   5       80.82       83.63      5.14 o 
  17   3   5      129.44      140.22      6.68 o 
 -19   4   5        9.72        5.54      3.01 o 
 -18   4   5       16.96       18.40      4.36 o 
 -17   4   5       39.46       39.85      5.70 o 
 -16   4   5       73.07       73.87      4.42 o 
 -15   4   5        6.66        5.70      1.84 o 
 -14   4   5        9.74       10.16      2.23 o 
 -13   4   5       40.63       45.07      3.05 o 
 -12   4   5       96.95       82.79      2.85 o 
 -11   4   5       48.26       47.53      1.99 o 
 -10   4   5      504.99      471.46      6.38 o 
  -9   4   5       71.36       76.10      2.10 o 
  -8   4   5      223.90      228.49      3.60 o 
  -7   4   5       25.04       24.28      1.36 o 
  -6   4   5      241.86      244.43      3.22 o 
  -5   4   5      264.63      253.05      2.86 o 
  -4   4   5       13.24       10.55      0.54 o 
  -3   4   5      855.95      905.33      6.15 o 
  -2   4   5      389.79      395.22      3.43 o 
  -1   4   5      198.17      181.03      2.24 o 
   0   4   5     1117.58     1142.09      8.76 o 
   1   4   5      793.12      809.99      6.14 o 
   2   4   5       13.14       20.80      0.84 o 
   3   4   5      869.64      881.67      6.59 o 
   4   4   5       88.76       92.24      1.78 o 
   5   4   5      589.15      604.24      6.58 o 
   6   4   5       14.27       15.01      1.26 o 
   7   4   5      162.86      160.40      3.46 o 
   8   4   5      689.22      672.29     10.65 o 
   9   4   5       27.79       27.58      2.98 o 
  10   4   5       46.50       52.85      7.00 o 
  11   4   5       86.48       93.28      3.77 o 
  12   4   5      146.29      148.09      4.85 o 
  13   4   5      102.39       89.76      5.02 o 
  14   4   5      283.20      311.08      9.63 o 
  15   4   5        3.36        2.97      2.12 o 
  16   4   5        0.00       -1.77      1.77 o 
  17   4   5        0.03       -0.27      2.04 o 
 -18   5   5       86.10      103.10      8.20 o 
 -17   5   5       57.09       75.21      6.91 o 
 -16   5   5      416.00      404.75     15.73 o 
 -15   5   5      180.14      177.61      8.36 o 
 -14   5   5       18.67       22.27      3.15 o 
 -13   5   5        0.02       -0.20      1.40 o 
 -12   5   5       35.20       26.65      2.40 o 
 -11   5   5        0.88        0.47      0.80 o 
 -10   5   5       19.72       23.00      1.78 o 
  -9   5   5       71.75       62.86      2.40 o 
  -8   5   5      274.95      279.05      4.99 o 
  -7   5   5       71.34       76.60      2.26 o 
  -6   5   5      217.28      213.35      3.77 o 
  -5   5   5      488.79      491.65      5.78 o 
  -4   5   5      257.14      266.20      3.65 o 
  -3   5   5      153.48      174.24      2.92 o 
  -2   5   5      212.21      216.29      3.30 o 
  -1   5   5       57.39       63.62      1.91 o 
   0   5   5       63.25       61.98      1.66 o 
   1   5   5        0.01        0.34      0.49 o 
   2   5   5       40.27       38.12      1.62 o 
   3   5   5      192.54      201.68      3.45 o 
   4   5   5      163.01      165.70      3.14 o 
   5   5   5        0.49        0.75      0.58 o 
   6   5   5      136.61      147.17      4.32 o 
   7   5   5      217.12      228.28      6.92 o 
   8   5   5        9.43        9.30      2.08 o 
   9   5   5       76.62       74.97      4.22 o 
  10   5   5      460.67      436.98     10.90 o 
  11   5   5        4.30        0.25      1.49 o 
  12   5   5        0.00        1.85      3.15 o 
  13   5   5        0.25        0.29      1.57 o 
  14   5   5      167.07      180.40      8.94 o 
  15   5   5       10.77        7.45      2.63 o 
  16   5   5       42.53       45.43      4.73 o 
 -17   6   5       29.94       27.49      5.03 o 
 -16   6   5        0.35        2.55      2.41 o 
 -15   6   5      198.87      206.45      7.80 o 
 -14   6   5       37.98       30.14      3.60 o 
 -13   6   5        5.69        3.36      1.88 o 
 -12   6   5        0.00       -2.06      2.06 o 
 -11   6   5       33.45       26.47      3.12 o 
 -10   6   5        4.75        4.79      1.40 o 
  -9   6   5      168.96      173.78      4.85 o 
  -8   6   5       24.80       23.17      2.13 o 
  -7   6   5      182.47      188.09      4.09 o 
  -6   6   5       13.20       15.19      1.78 o 
  -5   6   5      405.85      418.35      6.38 o 
  -4   6   5     1661.33     1717.84     16.57 o 
  -3   6   5      742.04      776.91      8.10 o 
  -2   6   5       70.30       72.86      1.92 o 
  -1   6   5        9.68        9.52      0.92 o 
   0   6   5        3.71        2.06      0.63 o 
   1   6   5       48.23       47.33      1.79 o 
   2   6   5       19.54       25.59      1.83 o 
   3   6   5        3.81        2.25      1.30 o 
   4   6   5       97.44      103.75      3.17 o 
   5   6   5        5.00        5.02      1.39 o 
   6   6   5      101.64      111.58      4.57 o 
   7   6   5      513.50      506.24      9.37 o 
   8   6   5      999.96     1007.04     15.22 o 
   9   6   5       56.97       52.10      3.24 o 
  10   6   5       16.88       14.71      2.68 o 
  11   6   5        0.97        1.65      2.22 o 
  12   6   5        5.56        4.84      2.49 o 
  13   6   5        3.31        3.48      2.07 o 
  14   6   5        0.27       -2.21      2.21 o 
  15   6   5       11.08        9.31      3.70 o 
 -15   7   5       52.82       53.77      8.93 o 
 -14   7   5        0.00        0.61      1.84 o 
 -13   7   5       24.43       19.00      5.32 o 
 -12   7   5       72.53       67.14      9.13 o 
 -11   7   5        5.67        2.67      1.62 o 
 -10   7   5       22.86       17.08      4.95 o 
  -9   7   5       43.60       39.71      6.21 o 
  -8   7   5       30.45       27.91      5.41 o 
  -7   7   5        1.25       -0.04      1.95 o 
  -6   7   5       81.49       82.45      7.39 o 
  -5   7   5      152.15      154.68      6.11 o 
  -4   7   5      634.29      658.85     22.15 o 
  -3   7   5       42.27       38.82      2.11 o 
  -2   7   5       18.70       19.63      1.53 o 
  -1   7   5       75.64       78.00      2.44 o 
   0   7   5       86.98       90.24      3.04 o 
   1   7   5        1.74        2.92      1.00 o 
   2   7   5       82.15       87.62      3.57 o 
   3   7   5        4.73        4.23      1.41 o 
   4   7   5        9.94        8.52      1.61 o 
   5   7   5        0.00        0.77      1.23 o 
   6   7   5      108.56      108.02      4.14 o 
   7   7   5      385.99      401.83      8.46 o 
   8   7   5       34.73       34.55      2.89 o 
   9   7   5       19.65       20.99      3.08 o 
  10   7   5        8.91        6.32      2.37 o 
  11   7   5        0.48       -1.84      2.88 o 
  12   7   5        1.65        1.98      2.03 o 
  13   7   5        4.30        2.34      4.14 o 
 -13   8   5        1.91        7.49      4.41 o 
 -12   8   5       31.15       33.85      6.75 o 
 -11   8   5       65.39       68.71      8.48 o 
 -10   8   5        2.56        2.08      3.81 o 
  -9   8   5       27.33       29.36      5.88 o 
  -8   8   5       14.33        0.14      2.08 o 
  -7   8   5       13.57       18.88      5.12 o 
  -6   8   5        0.53       -2.74      3.29 o 
  -5   8   5      181.90      165.76     10.49 o 
  -4   8   5       63.61       67.22      7.70 o 
  -3   8   5      355.29      413.24     16.48 o 
  -2   8   5        2.32        3.31      3.34 o 
  -1   8   5       11.21        6.70      2.35 o 
   0   8   5        1.45        1.86      1.88 o 
   1   8   5      113.19      114.71      4.31 o 
   2   8   5       18.48       18.12      2.19 o 
   3   8   5       11.97       11.87      2.43 o 
   4   8   5       80.92       83.97      5.65 o 
   5   8   5        5.03        5.91      1.66 o 
   6   8   5        3.76        3.14      2.09 o 
   7   8   5       92.87       89.75      4.17 o 
   8   8   5      347.49      335.36      9.98 o 
   9   8   5       17.81       15.80      2.93 o 
  10   8   5        1.76        1.79      3.24 o 
  11   8   5       21.62       22.26      5.90 o 
  12   8   5        1.62       -1.18      2.01 o 
 -11   9   5       23.18       21.72      5.78 o 
 -10   9   5        2.34       -2.65      3.58 o 
  -9   9   5       45.08       47.68      7.65 o 
  -8   9   5       10.26        8.09      4.65 o 
  -7   9   5        0.13       -3.41      3.41 o 
  -6   9   5       37.02       37.52      6.86 o 
  -5   9   5      545.91      544.11     20.70 o 
  -4   9   5      261.80      255.07     13.61 o 
  -3   9   5       41.96       40.35      6.81 o 
  -2   9   5       20.15       31.59      6.06 o 
  -1   9   5       28.19       31.72      6.02 o 
   0   9   5        4.49        3.09      2.25 o 
   1   9   5       34.03       39.49      4.30 o 
   2   9   5       78.04       77.88      5.19 o 
   3   9   5       16.28       16.80      3.16 o 
   4   9   5       20.10       15.79      3.15 o 
   5   9   5       13.37       15.86      3.43 o 
   6   9   5      238.22      245.03      7.08 o 
   7   9   5       96.89       94.42      8.42 o 
   8   9   5        5.42        3.99      2.23 o 
   9   9   5       17.31       16.45      5.01 o 
  -7  10   5        1.85        3.46      4.27 o 
  -6  10   5       10.96       13.07      5.25 o 
  -5  10   5       93.67      110.95      9.89 o 
  -4  10   5      312.53      324.91     16.22 o 
  -3  10   5      119.94      132.54     10.56 o 
  -2  10   5       20.30       22.45      5.77 o 
  -1  10   5       84.02       81.16      9.26 o 
   0  10   5       15.33       16.89      5.27 o 
   1  10   5       25.40       25.44      5.92 o 
   2  10   5        0.00       -2.19      2.19 o 
   3  10   5        0.11       -1.54      2.30 o 
   4  10   5      125.70      135.14      7.06 o 
   5  10   5       22.88       22.48      5.23 o 
 -20   0   6      103.56      103.49      8.41 o 
 -19   0   6       28.82       45.32      6.46 o 
 -18   0   6       50.88       47.41      6.20 o 
 -17   0   6        3.76        6.16      2.87 o 
 -16   0   6        1.13        0.55      1.83 o 
 -15   0   6        3.17        1.66      1.89 o 
 -14   0   6       93.20       92.33      6.34 o 
 -13   0   6      640.21      650.78     18.53 o 
 -12   0   6      100.91       76.14      5.32 o 
 -11   0   6      666.62      670.69     13.21 o 
 -10   0   6       38.92       36.76      2.71 o 
  -9   0   6      158.20      142.23      4.75 o 
  -8   0   6      145.68      179.65      3.78 o 
  -7   0   6     2732.70     2751.60     31.05 o 
  -6   0   6      286.06      291.84      4.34 o 
  -5   0   6      974.23     1081.18     15.04 o 
  -3   0   6     1634.84     1691.62     17.03 o 
  -2   0   6       18.92       28.03      1.12 o 
  -1   0   6       41.50       38.99      1.47 o 
   0   0   6     3553.17     3934.42     37.48 o 
   1   0   6      462.80      430.14      4.21 o 
   2   0   6      720.45      807.13      6.65 o 
   3   0   6       46.90       33.45      0.69 o 
   4   0   6        2.18        1.13      0.33 o 
   5   0   6       70.48       69.10      2.59 o 
   6   0   6      349.22      335.13      4.11 o 
   7   0   6      578.39      572.32      7.57 o 
   8   0   6     1353.21     1323.34     14.90 o 
   9   0   6       14.54        9.40      1.44 o 
  10   0   6       94.29       76.31      3.03 o 
  11   0   6      452.65      341.04     13.92 o 
  12   0   6      189.76      215.79      6.62 o 
  13   0   6       17.61       18.28      2.53 o 
  14   0   6        5.46        5.80      1.90 o 
  15   0   6       68.28       65.13      4.10 o 
  16   0   6        7.75        7.25      2.03 o 
  17   0   6       42.34       42.89      5.49 o 
 -20   1   6       26.99       24.33      3.61 o 
 -19   1   6        0.01        1.16      1.81 o 
 -18   1   6        0.70       -0.25      1.48 o 
 -17   1   6        1.37        1.02      1.45 o 
 -16   1   6        0.03       -0.83      1.21 o 
 -15   1   6      149.85      147.72      8.17 o 
 -14   1   6        2.47        6.38      2.67 o 
 -13   1   6      708.48      632.63     12.91 o 
 -12   1   6      894.83      762.32     11.95 o 
 -11   1   6       28.00       18.06      1.64 o 
 -10   1   6       44.92       47.97      1.83 o 
  -9   1   6       22.93       24.90      1.44 o 
  -8   1   6        5.03        5.65      0.73 o 
  -7   1   6       12.76       11.58      0.82 o 
  -6   1   6      816.28      891.61      7.72 o 
  -5   1   6       86.68      100.58      1.76 o 
  -4   1   6       74.63       84.32      1.29 o 
  -3   1   6      119.40      147.33      1.82 o 
  -2   1   6     1172.16     1257.91      8.22 o 
  -1   1   6     2297.38     2474.94     16.85 o 
   0   1   6        8.68       12.77      0.51 o 
   1   1   6      645.16      674.39      3.99 o 
   2   1   6      258.78      277.77      2.22 o 
   3   1   6        0.73        2.42      0.31 o 
   4   1   6        0.23        0.32      0.19 o 
   5   1   6       10.69       12.80      0.46 o 
   6   1   6       46.59       41.11      1.04 o 
   7   1   6      335.39      313.86      3.75 o 
   8   1   6       39.74       46.28      1.67 o 
   9   1   6      421.53      349.04      4.76 o 
  10   1   6       19.12        8.57      1.11 o 
  11   1   6      172.84      167.57      3.94 o 
  12   1   6       30.72       34.53      2.61 o 
  13   1   6        4.29        9.64      1.94 o 
  14   1   6      104.28      113.31      3.60 o 
  15   1   6       46.34       51.18      4.68 o 
  16   1   6        0.51        1.62      1.86 o 
  17   1   6       84.95       82.82      5.68 o 
  18   1   6       43.22       38.86      5.88 o 
 -19   2   6        4.61        4.13      2.04 o 
 -18   2   6       30.46       26.39      4.48 o 
 -17   2   6        0.36       -0.64      2.03 o 
 -16   2   6       39.13       35.06      7.63 o 
 -15   2   6       19.93       21.49      2.86 o 
 -14   2   6      237.73      240.17      7.42 o 
 -13   2   6       59.33       50.25      2.70 o 
 -12   2   6      474.80      459.55      9.82 o 
 -11   2   6      515.35      500.23      6.60 o 
 -10   2   6       45.61       47.83      1.72 o 
  -9   2   6      125.70      121.95      3.07 o 
  -8   2   6       66.85       61.91      1.76 o 
  -7   2   6       35.79       32.89      1.13 o 
  -6   2   6        0.74        1.67      0.44 o 
  -5   2   6      756.23      726.80      5.34 o 
  -4   2   6       16.16       16.65      0.63 o 
  -3   2   6       46.87       54.44      0.90 o 
  -2   2   6     1271.35     1310.50      8.19 o 
  -1   2   6       59.83       64.45      0.87 o 
   0   2   6        2.23        1.08      0.24 o 
   1   2   6      266.64      307.11      2.29 o 
   2   2   6     1230.28     1222.35      7.38 o 
   3   2   6       44.07       47.90      0.76 o 
   4   2   6      444.70      486.69      3.68 o 
   5   2   6      262.48      251.01      2.51 o 
   6   2   6       24.47       24.14      0.82 o 
   7   2   6      280.46      259.67      3.69 o 
   8   2   6      154.63      144.42      2.96 o 
   9   2   6       41.81       42.54      1.83 o 
  10   2   6      110.84      115.89      4.20 o 
  11   2   6       25.29       23.62      1.95 o 
  12   2   6      129.60      128.95      7.65 o 
  13   2   6       34.34       38.32      2.91 o 
  14   2   6       22.55       30.22      3.50 o 
  15   2   6       78.12       93.37      5.19 o 
  16   2   6       61.04       59.87      8.18 o 
  17   2   6      310.38      324.18     10.08 o 
 -19   3   6       76.89       78.98      5.51 o 
 -18   3   6      196.52      205.21     11.32 o 
 -17   3   6      120.22      130.19      6.95 o 
 -16   3   6        4.22        2.77      1.60 o 
 -15   3   6       62.80       60.66      3.89 o 
 -14   3   6       48.90       60.27      4.72 o 
 -13   3   6       93.28       72.21      3.13 o 
 -12   3   6      421.33      409.62      6.69 o 
 -11   3   6        0.18        0.46      0.74 o 
 -10   3   6       11.14       16.48      1.36 o 
  -9   3   6      755.31      743.54      8.99 o 
  -8   3   6      334.49      345.64      4.56 o 
  -7   3   6      212.82      218.96      3.07 o 
  -6   3   6      157.62      142.63      2.23 o 
  -5   3   6       15.24       20.33      0.87 o 
  -4   3   6       51.48       58.36      1.05 o 
  -3   3   6       18.70       15.53      0.57 o 
  -2   3   6     1486.00     1584.58     12.22 o 
  -1   3   6       22.39       21.91      1.32 o 
   0   3   6        1.61        1.65      0.36 o 
   1   3   6      146.56      153.58      2.27 o 
   2   3   6      332.56      372.48      4.14 o 
   3   3   6      831.09      886.14      6.62 o 
   4   3   6        1.09        0.58      0.29 o 
   5   3   6      863.20      857.26      7.11 o 
   6   3   6      165.07      168.85      2.60 o 
   7   3   6      676.70      657.53      8.76 o 
   8   3   6      122.67      114.24      3.76 o 
   9   3   6      156.06      123.68      6.94 o 
  10   3   6      238.04      208.48      5.58 o 
  11   3   6        0.01       -0.37      1.16 o 
  12   3   6        5.62        8.99      1.75 o 
  13   3   6       82.64       90.39      3.95 o 
  14   3   6      264.67      280.61      8.95 o 
  15   3   6        5.29        2.82      2.12 o 
  16   3   6        0.63        1.86      2.01 o 
  17   3   6       54.17       54.05      4.95 o 
 -18   4   6       73.61       67.13      7.57 o 
 -17   4   6        7.50        6.65      2.15 o 
 -16   4   6       28.06       26.92      3.30 o 
 -15   4   6       37.66       31.58      6.12 o 
 -14   4   6        2.45        1.62      1.45 o 
 -13   4   6       95.20      100.94      4.96 o 
 -12   4   6        3.59        3.27      1.15 o 
 -11   4   6        3.88        6.28      1.08 o 
 -10   4   6       49.67       50.84      2.03 o 
  -9   4   6       35.37       40.19      1.90 o 
  -8   4   6        0.22        0.36      0.48 o 
  -7   4   6      207.67      209.95      3.62 o 
  -6   4   6      768.60      775.38      8.23 o 
  -5   4   6      303.62      327.20      3.80 o 
  -4   4   6      431.42      443.04      3.74 o 
  -3   4   6       64.10       73.32      1.57 o 
  -2   4   6       26.64       24.69      0.92 o 
  -1   4   6      430.28      447.52      4.13 o 
   0   4   6        0.06        0.02      0.33 o 
   1   4   6      160.10      171.42      2.25 o 
   2   4   6        9.41       11.20      0.74 o 
   3   4   6      888.58      882.54      8.69 o 
   4   4   6       83.47       70.90      2.12 o 
   5   4   6      279.75      281.67      4.16 o 
   6   4   6       12.18       15.85      1.31 o 
   7   4   6      364.08      356.21      7.08 o 
   8   4   6      306.19      299.30      6.54 o 
   9   4   6        0.57       -0.88      1.66 o 
  10   4   6        1.11        0.03      2.47 o 
  11   4   6       19.42       24.53      2.46 o 
  12   4   6       24.91       24.06      2.61 o 
  13   4   6       19.78       22.61      3.35 o 
  14   4   6        0.78        0.69      2.13 o 
  15   4   6       10.88        6.60      2.41 o 
  16   4   6       26.58       21.36      3.45 o 
 -17   5   6       10.28        7.69      3.38 o 
 -16   5   6      207.02      200.13     10.61 o 
 -15   5   6       49.87       51.83      6.22 o 
 -14   5   6       75.91       75.98      3.70 o 
 -13   5   6       82.57       72.02      3.52 o 
 -12   5   6      132.88      124.63      4.31 o 
 -11   5   6       87.55       81.22      2.93 o 
 -10   5   6       12.20       11.36      1.41 o 
  -9   5   6       27.15       27.05      1.90 o 
  -8   5   6       53.50       53.64      2.22 o 
  -7   5   6      495.16      493.71      7.20 o 
  -6   5   6        5.61        4.22      0.82 o 
  -5   5   6      525.10      503.21      5.99 o 
  -4   5   6       95.60       91.74      2.55 o 
  -3   5   6       41.09       39.86      1.51 o 
  -2   5   6      317.13      312.97      4.25 o 
  -1   5   6       18.85       14.68      1.00 o 
   0   5   6      429.80      424.17      4.92 o 
   1   5   6        7.23        9.06      0.85 o 
   2   5   6        0.20       -0.08      0.60 o 
   3   5   6       24.01       25.04      1.43 o 
   4   5   6        0.38        0.42      0.75 o 
   5   5   6      476.75      472.52      7.31 o 
   6   5   6      461.63      457.21      8.34 o 
   7   5   6        1.38       -0.38      1.30 o 
   8   5   6       12.45        7.34      1.96 o 
   9   5   6      164.76      159.53      7.04 o 
  10   5   6        0.04       -1.27      1.55 o 
  11   5   6       24.63       27.61      3.26 o 
  12   5   6       17.19        5.99      6.29 o 
  13   5   6       18.50       19.02      3.07 o 
  14   5   6        0.92        6.28      2.37 o 
  15   5   6      145.20      149.69      7.03 o 
 -16   6   6        0.67        1.20      2.27 o 
 -15   6   6        1.07        1.93      1.93 o 
 -14   6   6        1.10        0.30      2.19 o 
 -13   6   6       19.02       21.24      3.16 o 
 -12   6   6      164.63      160.43      6.40 o 
 -11   6   6        0.07        0.74      1.48 o 
 -10   6   6       61.47       62.01      3.98 o 
  -9   6   6      196.99      191.93      4.41 o 
  -8   6   6       25.93       25.39      1.92 o 
  -7   6   6       64.17       61.32      3.01 o 
  -6   6   6        0.00        1.22      1.14 o 
  -5   6   6       31.76       34.00      2.23 o 
  -4   6   6      433.06      438.95      6.76 o 
  -3   6   6      287.00      293.68      5.27 o 
  -2   6   6      112.10      114.30      3.10 o 
  -1   6   6      314.28      319.25      4.95 o 
   0   6   6      221.46      232.34      4.16 o 
   1   6   6       19.83       22.65      1.78 o 
   2   6   6       79.76       87.32      2.92 o 
   3   6   6        6.81        8.49      1.29 o 
   4   6   6      174.18      184.84      5.14 o 
   5   6   6        7.18        7.62      1.27 o 
   6   6   6      250.76      247.69      6.21 o 
   7   6   6      246.49      241.49      8.33 o 
   8   6   6        0.03        0.19      1.20 o 
   9   6   6        1.98        2.86      1.42 o 
  10   6   6       36.29       36.89      3.00 o 
  11   6   6       16.76       13.26      2.73 o 
  12   6   6       24.46       23.89      3.40 o 
  13   6   6       27.64       14.23      6.21 o 
  14   6   6        6.35       10.15      2.72 o 
 -15   7   6       15.09       14.63      3.10 o 
 -14   7   6       76.64       77.89      5.21 o 
 -13   7   6       15.93       13.22      2.84 o 
 -12   7   6       21.32       17.29      5.24 o 
 -11   7   6       16.16       27.46      5.59 o 
 -10   7   6      106.24      105.57      8.57 o 
  -9   7   6       90.81      108.47      8.69 o 
  -8   7   6       36.60       26.62      5.32 o 
  -7   7   6       70.43       72.68      7.21 o 
  -5   7   6      656.46      685.84     10.79 o 
  -4   7   6        5.33        7.74      1.70 o 
  -3   7   6       28.35       29.04      3.48 o 
  -2   7   6      362.01      371.79      7.23 o 
  -1   7   6       11.67       10.40      1.42 o 
   0   7   6      118.22      119.54      4.07 o 
   1   7   6       19.63       21.93      2.21 o 
   2   7   6      248.96      254.54      6.17 o 
   3   7   6       58.65       61.61      3.27 o 
   4   7   6      138.97      140.20      4.63 o 
   5   7   6      143.68      146.56      4.81 o 
   6   7   6      194.48      212.73      6.08 o 
   7   7   6      110.23      113.17      5.29 o 
   8   7   6        0.45        3.21      1.44 o 
   9   7   6      178.21      184.06      5.80 o 
  10   7   6        3.79        2.60      2.07 o 
  11   7   6        7.57        5.84      2.31 o 
  12   7   6        6.62        5.30      2.33 o 
  13   7   6       97.42       92.08      6.93 o 
 -13   8   6        4.75        2.76      4.27 o 
 -12   8   6        0.67        0.45      4.05 o 
 -11   8   6        9.55        3.51      3.67 o 
 -10   8   6        7.92        8.64      4.50 o 
  -9   8   6        6.54       -0.25      3.54 o 
  -8   8   6       58.98       66.37      8.03 o 
  -7   8   6        4.05        3.78      3.85 o 
  -6   8   6       34.73       32.82      6.02 o 
  -5   8   6      143.68      135.59      9.63 o 
  -4   8   6      363.01      372.10     15.86 o 
  -3   8   6       38.18       46.61      6.48 o 
  -2   8   6       37.41       36.25      5.87 o 
  -1   8   6        0.03       -0.94      2.87 o 
   0   8   6        0.01        0.22      1.29 o 
   1   8   6        0.17       -1.01      1.26 o 
   2   8   6       12.34       12.38      2.01 o 
   3   8   6      122.26      119.15      4.47 o 
   4   8   6      148.51      155.87      5.15 o 
   5   8   6       86.62       96.25      4.21 o 
   6   8   6       67.44       73.39      3.91 o 
   7   8   6      579.27      581.96     11.23 o 
   8   8   6       88.96       75.36      5.04 o 
   9   8   6       13.42       18.76      3.08 o 
  10   8   6        1.97       -1.67      1.67 o 
  11   8   6       81.75       85.28      5.42 o 
 -11   9   6        4.89       -1.01      3.87 o 
 -10   9   6        0.59       -2.58      3.59 o 
  -9   9   6       51.55        7.77      3.61 o 
  -8   9   6       55.57       57.52      8.12 o 
  -7   9   6        0.15       -0.66      3.98 o 
  -6   9   6       18.85       13.68      5.22 o 
  -5   9   6      259.30      269.61     14.32 o 
  -4   9   6       54.60       51.10      7.55 o 
  -3   9   6        0.00       -3.34      3.34 o 
  -2   9   6       35.45       40.73      6.78 o 
  -1   9   6       59.03       56.90      7.42 o 
   0   9   6      159.28      174.59     10.88 o 
   1   9   6       58.39       61.29      5.08 o 
   2   9   6        0.17        0.11      2.22 o 
   3   9   6        3.41        4.01      2.43 o 
   4   9   6        4.01        6.29      1.90 o 
   5   9   6      119.65      115.17      4.79 o 
   6   9   6      210.56      220.98      7.43 o 
   7   9   6        6.45        6.76      2.40 o 
   8   9   6        0.04        0.07      2.00 o 
  -6  10   6      147.67      146.15     11.14 o 
  -5  10   6       35.38       28.98      6.79 o 
  -4  10   6       56.26       52.33      7.90 o 
  -3  10   6       26.80       19.99      5.79 o 
  -2  10   6        2.65       -0.76      3.46 o 
  -1  10   6       19.05       22.96      6.01 o 
   0  10   6        0.17       -2.95      3.51 o 
   1  10   6       12.44       16.54      5.23 o 
   2  10   6       24.99       21.16      5.50 o 
   3  10   6        4.11        3.18      2.65 o 
   4  10   6       10.98        8.43      3.13 o 
 -20   1   7        0.83        2.06      2.02 o 
 -19   1   7       34.89       40.24      4.29 o 
 -18   1   7      307.46      313.33     13.09 o 
 -17   1   7       45.93       51.68      6.38 o 
 -16   1   7       33.83       28.76      4.92 o 
 -15   1   7       10.81       13.47      3.59 o 
 -14   1   7        5.92        1.68      1.37 o 
 -13   1   7      792.55      671.54     13.62 o 
 -12   1   7       39.59       37.57      3.23 o 
 -11   1   7        4.34        8.37      1.23 o 
 -10   1   7       27.61       23.22      1.77 o 
  -9   1   7       72.47       72.38      2.14 o 
  -8   1   7      256.55      258.34      4.03 o 
  -7   1   7      212.94      187.24      2.73 o 
  -6   1   7       43.86       54.48      1.44 o 
  -5   1   7      214.29      223.50      2.74 o 
  -4   1   7       62.34       51.64      1.06 o 
  -3   1   7     1127.18     1242.49      9.32 o 
  -2   1   7     3218.98     3385.37     20.64 o 
  -1   1   7       31.54       27.82      0.74 o 
   0   1   7       83.68       87.86      1.25 o 
   1   1   7       17.92       12.24      0.51 o 
   2   1   7     1071.03     1106.46      7.42 o 
   3   1   7      116.15      106.77      1.25 o 
   4   1   7       23.48       21.63      0.71 o 
   5   1   7     1227.48     1239.98      7.89 o 
   6   1   7      909.33      867.38      6.36 o 
   7   1   7        0.03       -0.11      0.63 o 
   8   1   7      549.19      468.71      5.73 o 
   9   1   7       10.83        2.81      0.67 o 
  10   1   7      263.47      240.85      4.34 o 
  11   1   7        9.76       11.13      1.38 o 
  12   1   7        1.40        0.58      1.01 o 
  13   1   7       62.20       64.75      2.80 o 
  14   1   7       16.70       16.53      2.22 o 
  15   1   7        4.61        8.29      1.87 o 
  16   1   7      116.46      117.03      4.78 o 
  17   1   7       24.93       33.55      3.93 o 
 -19   2   7        8.80        3.80      3.34 o 
 -18   2   7        0.51        2.05      1.83 o 
 -17   2   7        3.64        3.10      1.82 o 
 -16   2   7        3.06        2.81      1.80 o 
 -15   2   7       98.49       92.73      4.81 o 
 -14   2   7        0.42        2.36      1.09 o 
 -13   2   7       38.72       32.82      2.54 o 
 -12   2   7       41.25       43.37      2.67 o 
 -11   2   7      136.20      132.71      3.53 o 
 -10   2   7       75.77       68.40      2.04 o 
  -9   2   7        0.23        0.22      0.60 o 
  -8   2   7       33.44       35.00      1.68 o 
  -7   2   7      226.79      231.99      3.20 o 
  -6   2   7      517.30      538.28      5.03 o 
  -5   2   7      223.00      208.24      2.32 o 
  -4   2   7      284.01      255.07      2.59 o 
  -3   2   7        4.48        9.80      0.51 o 
  -2   2   7      167.75      157.59      1.99 o 
  -1   2   7     1169.64     1292.48      8.86 o 
   0   2   7      477.34      461.71      3.27 o 
   1   2   7      442.95      483.05      3.39 o 
   2   2   7        2.24        0.52      0.26 o 
   3   2   7       94.20       86.48      1.25 o 
   4   2   7      142.16      120.38      1.80 o 
   5   2   7       25.85       28.41      0.85 o 
   6   2   7        2.64        2.11      0.36 o 
   7   2   7     1419.19     1356.16     11.29 o 
   8   2   7       11.08       12.14      2.10 o 
   9   2   7       13.69       14.64      1.76 o 
  10   2   7      229.02      184.18      5.09 o 
  11   2   7        7.06       10.47      2.16 o 
  12   2   7       86.36       86.48      5.71 o 
  13   2   7        5.37        5.24      2.05 o 
  14   2   7       36.35       39.49      3.17 o 
  15   2   7        0.02        2.08      1.61 o 
  16   2   7       82.90       97.19      9.43 o 
  17   2   7        0.07        3.65      2.26 o 
 -19   3   7        1.73        0.30      1.73 o 
 -18   3   7        7.60        6.70      2.51 o 
 -17   3   7      256.81      269.39      8.95 o 
 -16   3   7      344.07      366.95     10.32 o 
 -15   3   7      102.71      100.63      4.99 o 
 -14   3   7      380.68      356.78      9.59 o 
 -13   3   7      477.35      439.35      8.47 o 
 -12   3   7       74.35       84.46      2.96 o 
 -11   3   7        9.89        9.69      1.20 o 
 -10   3   7       33.09       30.69      1.80 o 
  -9   3   7        1.90        2.28      0.74 o 
  -8   3   7      567.95      552.44      6.35 o 
  -7   3   7      314.79      331.54      4.05 o 
  -6   3   7      593.81      551.57      5.71 o 
  -5   3   7     1313.54     1303.83     10.04 o 
  -4   3   7      409.72      430.01      3.80 o 
  -3   3   7     1268.67     1297.93      9.12 o 
  -2   3   7       22.29       30.99      1.55 o 
  -1   3   7      443.37      476.63      5.08 o 
   0   3   7      315.57      291.80      3.27 o 
   1   3   7       97.23       86.86      1.66 o 
   2   3   7       67.15       55.01      1.33 o 
   3   3   7       74.98       68.62      1.39 o 
   4   3   7      426.81      412.44      3.77 o 
   5   3   7       28.92       32.83      1.23 o 
   6   3   7      125.67      116.83      2.82 o 
   7   3   7        3.51        3.77      0.93 o 
   8   3   7      523.52      478.37     10.16 o 
   9   3   7      406.70      377.00      7.64 o 
  10   3   7        5.41        1.30      1.72 o 
  11   3   7        0.21        1.38      1.27 o 
  12   3   7        0.96        2.11      1.41 o 
  13   3   7       78.71       83.03      3.91 o 
  14   3   7      138.76      161.00      5.50 o 
  15   3   7       85.66       96.39      5.55 o 
  16   3   7       91.56       92.57     12.47 o 
 -18   4   7        1.60        0.40      1.82 o 
 -17   4   7       16.69       19.39      3.09 o 
 -16   4   7       21.25       24.10      4.46 o 
 -15   4   7       19.68       16.23      2.69 o 
 -14   4   7       59.59       61.83      6.00 o 
 -13   4   7      590.26      564.27      8.72 o 
 -12   4   7        6.73        6.81      1.76 o 
 -11   4   7      121.41      123.72      3.54 o 
 -10   4   7      314.60      302.28      5.59 o 
  -9   4   7      119.20      122.01      3.34 o 
  -8   4   7        0.02       -0.43      0.67 o 
  -7   4   7      240.08      223.48      4.00 o 
  -6   4   7       95.53       96.99      2.52 o 
  -5   4   7      140.80      140.32      2.96 o 
  -4   4   7      258.55      261.06      4.12 o 
  -3   4   7      311.94      330.70      7.13 o 
  -2   4   7       84.30       75.37      2.74 o 
  -1   4   7       19.80       18.16      1.14 o 
   0   4   7       90.54       87.19      2.09 o 
   1   4   7      280.86      287.95      3.54 o 
   2   4   7       36.16       45.33      1.38 o 
   3   4   7      214.40      226.65      3.82 o 
   4   4   7        5.08        5.66      0.89 o 
   5   4   7      316.01      322.27      5.57 o 
   6   4   7      258.46      238.40      4.74 o 
   7   4   7      363.79      353.37      7.25 o 
   8   4   7      173.42      174.56      4.99 o 
   9   4   7       27.09       21.20      2.26 o 
  10   4   7        0.09       -2.13      2.13 o 
  11   4   7       18.76       12.23      3.89 o 
  12   4   7        2.60        0.19      1.46 o 
  13   4   7        4.33        1.90      1.53 o 
  14   4   7       64.67       75.04      4.94 o 
  15   4   7        4.89        3.93      2.26 o 
  16   4   7      141.22      163.62     11.13 o 
 -17   5   7       20.27       22.61      4.84 o 
 -16   5   7       96.23       90.05      7.24 o 
 -15   5   7      220.89      237.09      7.97 o 
 -14   5   7        0.00       -1.06      1.06 o 
 -13   5   7       17.10       12.52      2.60 o 
 -12   5   7       34.03       34.60      4.15 o 
 -11   5   7        0.25        0.79      0.88 o 
 -10   5   7      357.18      364.86      6.42 o 
  -9   5   7      236.02      248.39      5.06 o 
  -8   5   7       20.95       23.95      1.85 o 
  -7   5   7      610.87      583.40      8.20 o 
  -6   5   7      324.55      319.23      5.48 o 
  -5   5   7      120.29      115.02      3.76 o 
  -4   5   7        9.13       10.12      1.48 o 
  -3   5   7       76.40       72.42      2.76 o 
  -2   5   7      290.25      290.24      4.23 o 
  -1   5   7      108.48      105.85      2.50 o 
   0   5   7      135.23      145.82      3.66 o 
   1   5   7      356.20      362.64      4.97 o 
   2   5   7      332.10      339.88      5.21 o 
   3   5   7      273.50      285.65      5.34 o 
   4   5   7      590.67      576.51      8.40 o 
   5   5   7      192.82      195.77      4.43 o 
   6   5   7        9.18        9.20      1.52 o 
   7   5   7       89.24       87.09      4.48 o 
   8   5   7       69.48       68.42      6.81 o 
   9   5   7       65.51       49.40      4.10 o 
  10   5   7       15.98       14.82      2.63 o 
  11   5   7        0.60        0.07      2.06 o 
  12   5   7       39.33       40.32      4.10 o 
  13   5   7      255.52      227.36     34.73 o 
  14   5   7        0.00       -0.33      1.83 o 
  15   5   7        1.46        1.54      2.20 o 
 -16   6   7       33.11       37.93      5.72 o 
 -15   6   7        0.35       -1.27      1.87 o 
 -14   6   7      127.32      114.26     12.28 o 
 -13   6   7        3.08        1.75      1.83 o 
 -12   6   7       49.73       47.91      4.24 o 
 -11   6   7        0.09        1.70      1.21 o 
 -10   6   7        0.01        0.43      1.11 o 
  -9   6   7        0.01       -1.63      4.14 o 
  -8   6   7      131.56      140.57      5.62 o 
  -7   6   7       39.97       45.90      2.83 o 
  -6   6   7       27.46       23.52      2.45 o 
  -5   6   7      290.68      297.91      5.51 o 
  -4   6   7       99.75      100.43      3.86 o 
  -3   6   7       66.57       66.29      2.55 o 
  -2   6   7      199.28      205.81      3.91 o 
  -1   6   7        8.28        9.55      1.14 o 
   0   6   7        7.58       10.78      1.21 o 
   1   6   7        1.74        3.56      0.91 o 
   2   6   7      556.78      541.14      8.22 o 
   3   6   7      304.81      300.61      5.77 o 
   4   6   7      310.13      329.89      6.17 o 
   5   6   7      118.96      119.33      3.62 o 
   6   6   7      192.22      182.03      5.36 o 
   7   6   7      226.01      214.33      5.94 o 
   8   6   7        3.35        4.63      1.48 o 
   9   6   7        1.88        2.81      1.42 o 
  10   6   7      162.79      166.83      5.51 o 
  11   6   7       13.68       12.17      2.55 o 
  12   6   7       89.34       85.48      6.52 o 
  13   6   7       73.21       83.60      6.53 o 
  14   6   7       19.18        6.79      8.21 o 
 -15   7   7       18.52       16.92      3.22 o 
 -14   7   7       20.46        7.31      4.58 o 
 -13   7   7        1.42       -3.90      3.90 o 
 -12   7   7       19.70        7.14      4.31 o 
 -11   7   7        3.00       -3.38      3.38 o 
 -10   7   7       57.18       57.43      7.49 o 
  -9   7   7       39.35       42.13      6.44 o 
  -8   7   7       74.20       69.92      7.82 o 
  -7   7   7       55.73       52.96      6.88 o 
  -6   7   7      261.45      251.00     10.97 o 
  -5   7   7      345.67      339.73      7.05 o 
  -4   7   7        1.28        2.16      1.15 o 
  -3   7   7      165.29      185.25      5.01 o 
  -2   7   7       11.83       12.90      1.77 o 
  -1   7   7      115.77      118.14      4.41 o 
   0   7   7       63.07       69.72      3.27 o 
   1   7   7       21.49       22.52      2.33 o 
   2   7   7       45.50       40.38      2.94 o 
   3   7   7        8.84        5.16      1.59 o 
   4   7   7       39.89       40.21      3.66 o 
   5   7   7      192.37      181.89      5.51 o 
   6   7   7       53.96       48.00      3.37 o 
   7   7   7        1.76        2.24      1.45 o 
   8   7   7      161.95      169.75      5.62 o 
   9   7   7       19.24       18.57      2.40 o 
  10   7   7        0.11        2.29      1.98 o 
  11   7   7        0.13        0.29      1.90 o 
  12   7   7       12.39       18.70      3.08 o 
 -13   8   7       15.96        7.48      4.93 o 
 -12   8   7        1.89        1.99      4.19 o 
 -11   8   7        7.60        5.09      4.41 o 
 -10   8   7        4.17        4.17      4.10 o 
  -9   8   7        6.26        8.38      4.63 o 
  -8   8   7       37.82       40.94      6.78 o 
  -7   8   7        7.80       -0.06      1.99 o 
  -6   8   7      200.08      208.51     12.09 o 
  -5   8   7       36.76       39.63      6.53 o 
  -4   8   7        2.73        2.59      3.53 o 
  -3   8   7       60.64       75.39      7.48 o 
  -2   8   7      222.48      234.98      5.98 o 
  -1   8   7       22.97       24.67      3.05 o 
   0   8   7       18.03       18.31      2.51 o 
   1   8   7        2.04        2.65      1.48 o 
   2   8   7       14.70       13.84      2.13 o 
   3   8   7       17.82       17.36      3.60 o 
   4   8   7       21.15       16.12      2.90 o 
   5   8   7      154.28      162.88      5.49 o 
   6   8   7       39.23       36.28      3.14 o 
   7   8   7       24.83       22.39      2.72 o 
   8   8   7       11.36        8.82      2.05 o 
   9   8   7        3.11        3.29      2.13 o 
  10   8   7       36.78       36.09      4.32 o 
 -10   9   7      107.02       96.51      9.67 o 
  -9   9   7       25.71       21.64      5.91 o 
  -8   9   7       28.36       12.06      4.11 o 
  -7   9   7       11.51       11.61      5.08 o 
  -6   9   7       98.57      114.12      9.74 o 
  -5   9   7       89.30       90.44      8.73 o 
  -4   9   7        0.83       -1.80      3.70 o 
  -3   9   7      105.31      107.36      9.40 o 
  -2   9   7      108.60      125.56      9.75 o 
  -1   9   7       16.39       18.90      5.19 o 
   0   9   7        0.01       -1.00      3.32 o 
   1   9   7       63.66       67.62      8.15 o 
   2   9   7       70.11       68.61      5.43 o 
   3   9   7       56.40       55.14      5.82 o 
   4   9   7       67.91       76.00      4.15 o 
   5   9   7       63.28       65.34      4.21 o 
   6   9   7       38.99       36.06      3.31 o 
   7   9   7        6.23        4.89      1.87 o 
  -5  10   7       45.41       45.59      7.53 o 
  -4  10   7       20.89       21.80      5.99 o 
  -3  10   7       45.75       32.87      6.76 o 
  -2  10   7        5.54        3.85      4.38 o 
  -1  10   7        3.12       -3.39      3.39 o 
   0  10   7       14.33       10.55      4.66 o 
   1  10   7       18.42       20.04      5.63 o 
   2  10   7       58.63       62.47      8.18 o 
   3  10   7       84.77       70.10      5.79 o 
 -19   0   8       45.24       54.61      7.12 o 
 -18   0   8       27.25       34.38      5.79 o 
 -17   0   8        9.61        9.41      3.30 o 
 -16   0   8        3.67        1.61      2.21 o 
 -15   0   8      362.84      320.09     13.20 o 
 -14   0   8        4.78        8.31      2.65 o 
 -13   0   8      125.65      112.90      7.03 o 
 -12   0   8      254.98      268.57     10.86 o 
 -11   0   8       31.28       27.35      2.83 o 
 -10   0   8       11.41        6.06      1.61 o 
  -9   0   8       26.14       25.15      2.55 o 
  -8   0   8      352.52      365.92      8.40 o 
  -7   0   8       22.58       15.88      1.38 o 
  -6   0   8      475.90      468.79      8.32 o 
  -5   0   8       23.53       23.47      1.78 o 
  -4   0   8       31.93       19.02      1.25 o 
  -3   0   8     1081.06     1097.14     12.06 o 
  -2   0   8      486.05      521.24      6.29 o 
  -1   0   8        4.35        2.70      0.62 o 
   0   0   8     3027.00     3208.78     28.06 o 
   1   0   8      236.28      215.15      2.60 o 
   2   0   8      193.66      181.89      2.92 o 
   3   0   8      405.68      336.88      4.37 o 
   4   0   8        0.29        2.39      0.57 o 
   5   0   8        6.09        3.11      0.44 o 
   6   0   8     3015.94     2817.34     34.24 o 
   7   0   8      192.85      199.12      5.66 o 
   8   0   8      900.91      857.36     12.67 o 
   9   0   8      265.66      230.38      5.52 o 
  10   0   8        5.06       -0.71      1.34 o 
  11   0   8      177.31      175.46     12.15 o 
  12   0   8        2.85        2.94      1.66 o 
  13   0   8      190.32      234.11     10.11 o 
  14   0   8       79.88       73.36      4.48 o 
  15   0   8      357.42      373.47     10.24 o 
  16   0   8        4.26       -0.44      2.98 o 
 -19   1   8      105.26      108.47      6.07 o 
 -18   1   8      336.74      357.35     16.61 o 
 -17   1   8      398.83      432.92     11.79 o 
 -16   1   8        5.63        3.62      1.62 o 
 -15   1   8       16.43       10.93      2.27 o 
 -14   1   8      257.52      231.02      8.57 o 
 -13   1   8        0.20        0.43      1.89 o 
 -12   1   8       70.21       65.19      3.72 o 
 -11   1   8       21.44       22.16      2.38 o 
 -10   1   8       36.21       29.30      1.99 o 
  -9   1   8        2.88        0.95      0.72 o 
  -8   1   8       19.42       13.24      1.13 o 
  -7   1   8      925.61      867.02      9.36 o 
  -6   1   8     1652.89     1631.70     13.02 o 
  -5   1   8      646.33      664.29      6.15 o 
  -4   1   8      239.46      262.21      3.37 o 
  -3   1   8     1553.39     1633.55     11.32 o 
  -2   1   8        7.00        2.29      0.48 o 
  -1   1   8      146.88      141.45      1.72 o 
   0   1   8        1.09        0.78      0.33 o 
   1   1   8       49.77       58.19      1.06 o 
   2   1   8       69.75       77.59      1.30 o 
   3   1   8       90.42       89.68      1.41 o 
   4   1   8      320.39      319.97      2.83 o 
   5   1   8      499.80      478.83      4.35 o 
   6   1   8       14.46       16.23      0.94 o 
   7   1   8     1318.69     1199.39     11.39 o 
   8   1   8      184.34      133.94      6.67 o 
   9   1   8      240.76      205.97      4.04 o 
  10   1   8        2.94        3.44      0.98 o 
  11   1   8        5.46        3.30      1.07 o 
  12   1   8       17.65       14.28      2.06 o 
  13   1   8        0.00        0.96      1.91 o 
  14   1   8       71.52       76.66      3.87 o 
  15   1   8      178.02      194.87      6.13 o 
  16   1   8       10.12       14.31      2.39 o 
 -19   2   8        9.03        7.66      2.96 o 
 -18   2   8       31.15       35.41      4.17 o 
 -17   2   8       94.98       82.83      5.09 o 
 -16   2   8       13.94       14.79      2.71 o 
 -15   2   8      102.89      103.82      5.17 o 
 -14   2   8       47.57       46.16      3.95 o 
 -13   2   8      113.20      116.69      4.14 o 
 -12   2   8       82.78       79.27      4.63 o 
 -11   2   8       77.89       73.13      2.71 o 
 -10   2   8        2.56        0.66      0.78 o 
  -9   2   8      371.89      362.79      4.92 o 
  -8   2   8      968.98      942.49      9.37 o 
  -7   2   8       34.67       33.28      1.81 o 
  -6   2   8      145.21      139.38      2.24 o 
  -5   2   8      199.58      212.51      2.78 o 
  -4   2   8       71.43       64.89      1.23 o 
  -3   2   8      157.02      137.37      1.85 o 
  -2   2   8       61.39       60.90      1.18 o 
  -1   2   8       48.13       45.59      0.92 o 
   0   2   8       77.57       84.00      1.21 o 
   1   2   8      130.78      106.58      1.26 o 
   2   2   8       76.10       68.54      1.09 o 
   3   2   8       64.26       67.44      1.21 o 
   4   2   8       26.92       24.91      0.97 o 
   5   2   8      340.08      312.48      3.68 o 
   6   2   8      207.96      200.57      2.55 o 
   7   2   8       48.90       44.21      2.67 o 
   8   2   8       57.44       38.30      2.68 o 
   9   2   8       38.39       27.91      2.40 o 
  10   2   8      136.20      122.25      8.79 o 
  11   2   8       22.00       26.68      2.53 o 
  12   2   8       21.00       20.13      2.40 o 
  13   2   8      106.55      103.90      6.45 o 
  14   2   8        2.91        3.87      1.72 o 
  15   2   8        0.01        3.09      1.75 o 
  16   2   8       52.07       60.33      5.07 o 
 -18   3   8      122.28      145.86      6.82 o 
 -17   3   8       13.65       10.73      2.50 o 
 -16   3   8       38.02       46.75      4.35 o 
 -15   3   8       90.67      105.53      5.28 o 
 -14   3   8      135.16      124.20      7.87 o 
 -13   3   8       31.43       28.54      3.05 o 
 -12   3   8       40.67       40.27      2.81 o 
 -11   3   8       91.91      101.10      3.19 o 
 -10   3   8       60.75       65.49      2.55 o 
  -9   3   8        0.07        0.07      0.82 o 
  -8   3   8      852.31      804.19      8.44 o 
  -7   3   8      394.85      351.25      4.68 o 
  -6   3   8        2.65        2.88      0.68 o 
  -5   3   8      188.95      173.53      2.86 o 
  -4   3   8        4.08        2.54      0.49 o 
  -3   3   8        1.29       -0.29      0.37 o 
  -2   3   8      388.22      371.63      4.32 o 
  -1   3   8       55.58       65.69      1.34 o 
   0   3   8        1.57        1.84      0.39 o 
   1   3   8      785.95      791.82      6.79 o 
   2   3   8       84.88       79.83      1.80 o 
   3   3   8       11.85       10.94      0.85 o 
   4   3   8     1462.63     1398.12     15.73 o 
   5   3   8       84.27       73.11      2.30 o 
   6   3   8      193.18      197.95      4.21 o 
   7   3   8       99.70       96.28      3.97 o 
   8   3   8       42.62       27.00      2.42 o 
   9   3   8        3.08        4.69      1.70 o 
  10   3   8       64.72       60.57      3.60 o 
  11   3   8       19.42       18.80      2.70 o 
  12   3   8       66.72       68.85      6.21 o 
  13   3   8       11.46       10.95      2.04 o 
  14   3   8        2.41        2.94      1.73 o 
  15   3   8      242.58      266.72     14.01 o 
  16   3   8       80.05       83.03      7.40 o 
 -18   4   8      107.32      117.78     16.51 o 
 -17   4   8        2.98        2.36      2.96 o 
 -16   4   8       82.65       89.39      5.14 o 
 -15   4   8       64.56       70.82      4.77 o 
 -14   4   8       21.76       25.25      3.11 o 
 -13   4   8      118.77      124.16      5.41 o 
 -12   4   8        1.94        1.81      1.29 o 
 -11   4   8       81.66       83.85      3.03 o 
 -10   4   8       30.36       26.77      2.06 o 
  -9   4   8        1.17        1.22      0.90 o 
  -8   4   8       24.52       31.07      1.99 o 
  -7   4   8        0.59        1.40      1.07 o 
  -6   4   8       51.40       53.73      2.67 o 
  -5   4   8       33.84       30.77      1.64 o 
  -4   4   8      336.41      334.76      4.95 o 
  -3   4   8       41.93       42.46      1.89 o 
  -2   4   8      457.64      462.65      5.46 o 
  -1   4   8       87.36       93.23      2.15 o 
   0   4   8       14.24       19.90      1.57 o 
   1   4   8      149.91      145.98      2.88 o 
   2   4   8      208.70      192.79      3.66 o 
   3   4   8       44.40       46.69      1.80 o 
   4   4   8      455.47      463.39      7.09 o 
   5   4   8       31.03       32.21      1.94 o 
   6   4   8      420.60      399.72      6.62 o 
   7   4   8       36.78       37.97      2.18 o 
   8   4   8       10.73       10.33      1.81 o 
   9   4   8       11.04       11.47      1.88 o 
  10   4   8       44.71       43.01      3.15 o 
  11   4   8        1.71       -0.07      2.56 o 
  12   4   8        4.42        2.28      1.41 o 
  13   4   8        5.64        8.21      2.08 o 
  14   4   8       13.16        9.34      2.42 o 
  15   4   8        5.52        6.09      2.48 o 
 -17   5   8      120.35      127.96      8.96 o 
 -16   5   8       63.18       68.29      4.86 o 
 -15   5   8       62.36       63.72      5.49 o 
 -14   5   8      161.11      164.50      6.52 o 
 -13   5   8       86.84       81.76      3.80 o 
 -12   5   8        3.37        2.56      1.29 o 
 -11   5   8      117.41      119.44      4.29 o 
 -10   5   8      149.89      147.85      4.63 o 
  -9   5   8       53.40       50.16      2.54 o 
  -8   5   8      256.39      242.36      4.97 o 
  -7   5   8      108.50       99.24      3.07 o 
  -6   5   8     1624.27     1597.63     20.71 o 
  -5   5   8      208.32      206.21      6.93 o 
  -4   5   8     1395.31     1398.94     15.71 o 
  -3   5   8        9.48        9.25      1.73 o 
  -2   5   8      238.35      226.25      4.01 o 
  -1   5   8      183.05      180.58      3.58 o 
   0   5   8       18.75       20.57      1.73 o 
   1   5   8       22.03       20.17      1.52 o 
   2   5   8        4.56        4.74      0.94 o 
   3   5   8        2.14        2.70      0.95 o 
   4   5   8       10.97        5.30      1.11 o 
   5   5   8      105.50      106.79      7.34 o 
   6   5   8      174.05      172.52      4.89 o 
   7   5   8      283.64      275.77      8.62 o 
   8   5   8      315.39      309.27      8.91 o 
   9   5   8        0.24       -1.12      1.39 o 
  10   5   8        3.08        4.41      2.02 o 
  11   5   8        8.26        8.40      2.47 o 
  12   5   8       95.88      110.95      4.75 o 
  13   5   8       11.36       11.39      2.72 o 
  14   5   8       98.83      103.08      5.94 o 
 -16   6   8       23.65       33.20      5.46 o 
 -15   6   8        3.61        4.20      2.75 o 
 -14   6   8       83.72       82.16      5.24 o 
 -13   6   8       25.80       19.27      3.10 o 
 -12   6   8       60.37       60.95      4.07 o 
 -11   6   8       31.91       33.28      3.09 o 
 -10   6   8       10.28       13.07      2.57 o 
  -9   6   8        0.22       -0.16      1.51 o 
  -8   6   8        7.01       10.88      2.24 o 
  -7   6   8      110.56      109.93      5.08 o 
  -6   6   8       94.38       97.39      5.79 o 
  -5   6   8       21.43       21.21      2.07 o 
  -4   6   8      133.78      135.81      4.87 o 
  -3   6   8      142.36      138.39      3.88 o 
  -2   6   8      101.57      112.52      3.99 o 
  -1   6   8        4.52        4.92      0.99 o 
   0   6   8        1.06       -0.73      0.73 o 
   1   6   8       15.95       17.85      1.49 o 
   2   6   8      165.07      169.05      4.24 o 
   3   6   8       50.85       49.22      3.35 o 
   4   6   8       62.73       55.51      3.13 o 
   5   6   8       25.47       22.32      2.35 o 
   6   6   8       37.05       40.39      3.50 o 
   7   6   8       20.74       22.49      2.46 o 
   8   6   8        0.82        2.86      1.41 o 
   9   6   8       12.55       12.26      2.02 o 
  10   6   8        0.50        2.10      1.45 o 
  11   6   8        5.20        7.77      3.22 o 
  12   6   8       33.42       32.52      3.88 o 
  13   6   8        0.59        1.59      2.02 o 
 -14   7   8       20.22        9.77      5.13 o 
 -13   7   8      207.92      194.80     11.96 o 
 -12   7   8        3.12        5.57      4.35 o 
 -11   7   8      217.98      241.15     13.02 o 
 -10   7   8      209.49      202.89     11.87 o 
  -9   7   8       32.60       40.62      6.51 o 
  -8   7   8        4.06        4.05      1.44 o 
  -7   7   8        2.83        2.44      1.32 o 
  -6   7   8       36.30       36.69      3.43 o 
  -5   7   8       10.26       11.18      1.99 o 
  -4   7   8       62.73       55.10      2.96 o 
  -3   7   8      167.27      173.68      5.02 o 
  -2   7   8        6.64        5.99      1.49 o 
  -1   7   8      254.14      242.61      6.05 o 
   0   7   8      126.79      123.02      3.72 o 
   1   7   8      163.47      156.86      4.93 o 
   2   7   8      131.20      135.15      4.61 o 
   3   7   8      405.39      395.36      8.39 o 
   4   7   8        3.58        5.08      1.58 o 
   5   7   8        9.60        9.94      2.36 o 
   6   7   8      102.43      106.62      4.48 o 
   7   7   8       33.22       32.71      3.07 o 
   8   7   8        8.79        6.45      1.79 o 
   9   7   8        2.85        4.69      1.64 o 
  10   7   8       13.60       13.33      2.59 o 
  11   7   8        9.51       11.95      2.87 o 
 -12   8   8       16.08       18.50      5.81 o 
 -11   8   8       29.04       25.83      6.35 o 
 -10   8   8        3.75       -3.51      3.51 o 
  -9   8   8       62.44       68.30      8.44 o 
  -8   8   8        0.13       -0.10      3.80 o 
  -7   8   8       19.43       20.95      5.46 o 
  -6   8   8       62.83       50.71      7.15 o 
  -5   8   8       85.97       94.18      8.47 o 
  -4   8   8       48.74       44.40      6.70 o 
  -3   8   8       44.43       44.78      4.26 o 
  -2   8   8        6.50        6.20      1.68 o 
  -1   8   8       27.98       26.73      3.28 o 
   0   8   8       29.56       27.83      3.32 o 
   1   8   8      107.06      109.58      4.40 o 
   2   8   8      321.60      318.32      7.63 o 
   3   8   8        8.86        8.17      1.96 o 
   4   8   8       15.29       13.36      2.15 o 
   5   8   8       10.67       13.89      2.26 o 
   6   8   8        2.60        3.06      1.75 o 
   7   8   8       23.20       25.91      2.91 o 
   8   8   8        0.74        1.57      1.57 o 
   9   8   8        9.77        7.05      2.39 o 
  -9   9   8        1.07       -3.58      3.58 o 
  -8   9   8       11.70        8.65      5.03 o 
  -7   9   8       17.55       17.79      5.61 o 
  -6   9   8        3.73       -0.92      3.65 o 
  -5   9   8       10.59        9.26      4.82 o 
  -4   9   8       13.72       14.51      5.17 o 
  -3   9   8       12.48       10.13      4.46 o 
  -2   9   8       27.90       40.03      6.90 o 
  -1   9   8        0.83       -2.73      3.16 o 
   0   9   8       12.87       13.42      4.78 o 
   1   9   8       31.32       38.11      6.52 o 
   2   9   8       36.16       30.79      3.67 o 
   3   9   8        6.77        6.19      1.98 o 
   4   9   8       32.83       32.05      3.19 o 
   5   9   8       25.67       32.83      3.39 o 
   6   9   8        7.81        7.83      2.74 o 
  -3  10   8       73.72       86.16      8.77 o 
  -2  10   8       33.00       36.72      6.86 o 
  -1  10   8        0.92        3.60      3.89 o 
   0  10   8        0.05        3.52      3.82 o 
 -19   1   9      392.16      431.95     12.55 o 
 -18   1   9       91.95       88.85      5.44 o 
 -17   1   9        0.00       -0.62      1.47 o 
 -16   1   9       48.54       52.42      4.58 o 
 -15   1   9        9.14       15.87      3.89 o 
 -14   1   9        0.79        0.62      1.31 o 
 -13   1   9        7.93        6.31      1.70 o 
 -12   1   9        6.34        4.99      1.66 o 
 -11   1   9       22.83       24.24      2.24 o 
 -10   1   9      131.01      126.65      6.19 o 
  -9   1   9      265.72      240.63      4.87 o 
  -8   1   9     1871.69     1765.31     17.09 o 
  -7   1   9     1017.93      992.66     10.60 o 
  -6   1   9      134.72      152.40      2.75 o 
  -5   1   9      128.76      116.51      2.07 o 
  -4   1   9      139.11      125.65      2.13 o 
  -3   1   9      304.21      317.01      3.43 o 
  -2   1   9       75.16       71.93      1.72 o 
  -1   1   9       12.17       17.43      0.86 o 
   0   1   9       23.19       32.04      0.97 o 
   1   1   9      979.82      970.20      6.93 o 
   2   1   9       97.97      104.37      1.51 o 
   3   1   9      738.05      692.89      5.35 o 
   4   1   9     1539.97     1519.73     11.52 o 
   5   1   9      220.75      215.41      3.19 o 
   6   1   9      400.46      382.15      5.03 o 
   7   1   9      322.14      286.57      4.65 o 
   8   1   9       15.53       24.37      1.81 o 
   9   1   9       14.93       14.87      1.70 o 
  10   1   9        5.62        7.02      1.27 o 
  11   1   9       40.62       39.20      2.99 o 
  12   1   9        3.96        4.40      1.63 o 
  13   1   9       50.87       53.84      3.71 o 
  14   1   9      252.05      266.50      7.18 o 
  15   1   9      347.76      381.86      9.00 o 
  16   1   9        2.21        2.63      1.75 o 
 -19   2   9      247.53      255.10      9.44 o 
 -18   2   9       24.37       20.92      3.76 o 
 -17   2   9        0.52        1.87      1.80 o 
 -16   2   9       15.83       11.72      4.72 o 
 -15   2   9        8.61        5.23      2.68 o 
 -14   2   9       14.70       13.62      2.45 o 
 -13   2   9        2.07        2.73      2.35 o 
 -12   2   9      101.14      104.52      3.94 o 
 -11   2   9      139.96      127.38      3.64 o 
 -10   2   9        8.30        9.18      2.21 o 
  -9   2   9       46.82       57.94      2.10 o 
  -8   2   9      552.62      542.92      6.41 o 
  -7   2   9        5.71       10.33      1.00 o 
  -6   2   9       18.31       25.18      1.34 o 
  -5   2   9      106.80      113.12      2.06 o 
  -4   2   9      762.86      788.33      6.24 o 
  -3   2   9      356.55      338.14      3.91 o 
  -2   2   9       35.32       26.95      0.88 o 
  -1   2   9      903.55      975.82      8.42 o 
   0   2   9        5.85        7.09      0.51 o 
   1   2   9        2.01        0.51      0.35 o 
   2   2   9       55.11       52.10      1.33 o 
   3   2   9      595.24      559.66      5.37 o 
   4   2   9       20.72       16.19      0.96 o 
   5   2   9     1479.55     1385.60     14.06 o 
   6   2   9      260.20      245.47      5.77 o 
   7   2   9      381.46      363.93      7.42 o 
   8   2   9       12.54       14.12      3.44 o 
   9   2   9        2.78        2.71      1.36 o 
  10   2   9       43.64       36.74      3.96 o 
  11   2   9        0.06        0.60      1.34 o 
  12   2   9       48.21       49.18      3.51 o 
  13   2   9       23.25       18.89      3.41 o 
  14   2   9       41.62       43.28      3.46 o 
  15   2   9       24.94       27.92      3.04 o 
 -18   3   9      238.34      256.73     13.95 o 
 -17   3   9        3.51        4.66      2.06 o 
 -16   3   9       33.60       39.68      4.13 o 
 -15   3   9      113.70      112.36      5.59 o 
 -14   3   9       32.19       23.39      3.05 o 
 -13   3   9       40.30       35.20      3.52 o 
 -12   3   9        5.54        5.95      1.68 o 
 -11   3   9      229.51      223.50      5.74 o 
 -10   3   9      145.77      163.54      5.44 o 
  -9   3   9        0.44        0.70      0.79 o 
  -8   3   9      247.44      229.06      7.03 o 
  -7   3   9     2282.90     2207.76     20.75 o 
  -6   3   9      203.46      192.89      3.73 o 
  -5   3   9      719.91      713.69      8.38 o 
  -4   3   9      459.97      492.79      6.41 o 
  -3   3   9     1084.66     1040.83     11.50 o 
  -2   3   9        3.94        1.50      0.56 o 
  -1   3   9       10.73        9.16      1.00 o 
   0   3   9      206.07      207.28      4.45 o 
   1   3   9        6.36        6.62      0.70 o 
   2   3   9       60.06       63.90      1.94 o 
   3   3   9      559.01      518.97      6.23 o 
   4   3   9      545.56      493.25      6.67 o 
   5   3   9      436.06      405.39     15.60 o 
   6   3   9      546.93      494.51      8.99 o 
   7   3   9      205.70      193.02      7.27 o 
   8   3   9       75.73       68.38      3.29 o 
   9   3   9        5.69        2.09      1.36 o 
  10   3   9        0.03       -0.05      1.34 o 
  11   3   9       11.35       13.78      2.21 o 
  12   3   9       70.51       66.45      7.91 o 
  13   3   9       37.25       31.95      3.11 o 
  14   3   9       36.27       34.12      3.37 o 
  15   3   9       63.08       76.54      5.17 o 
 -17   4   9       96.77      102.52      5.72 o 
 -16   4   9        0.41        2.95      1.90 o 
 -15   4   9       15.85        9.14      2.27 o 
 -14   4   9       27.26       27.97      3.41 o 
 -13   4   9       57.65       55.58      7.19 o 
 -12   4   9        4.94        2.71      1.40 o 
 -11   4   9        0.05       -0.99      0.99 o 
 -10   4   9      228.55      219.35      5.64 o 
  -9   4   9       81.37       86.59      3.20 o 
  -8   4   9      123.96      121.89      3.45 o 
  -7   4   9      263.10      265.16      5.12 o 
  -6   4   9        9.66        8.00      1.17 o 
  -5   4   9        3.94        0.94      1.44 o 
  -4   4   9      385.75      349.22      7.00 o 
  -3   4   9        3.55        1.28      0.94 o 
  -2   4   9        0.00       -0.15      0.64 o 
  -1   4   9        3.11        1.88      0.88 o 
   0   4   9      169.98      140.40      3.38 o 
   1   4   9       55.87       52.34      2.17 o 
   2   4   9      392.17      387.70     10.30 o 
   3   4   9      259.79      235.60      4.76 o 
   4   4   9      110.72       98.84      3.22 o 
   5   4   9       15.04       17.20      1.62 o 
   6   4   9        5.44        4.26      1.38 o 
   7   4   9       29.87       29.24      4.02 o 
   8   4   9      156.35      142.40      4.82 o 
   9   4   9       75.67       74.09      3.71 o 
  10   4   9       32.20       28.71      2.86 o 
  11   4   9       75.42       82.48      4.11 o 
  12   4   9       10.69        8.45      2.53 o 
  13   4   9        3.66        3.93      1.97 o 
  14   4   9       14.98       12.93      2.90 o 
 -16   5   9       36.65       49.84      9.03 o 
 -15   5   9       31.48       29.56      4.65 o 
 -14   5   9      264.73      278.16      8.78 o 
 -13   5   9       31.47       26.05      3.15 o 
 -12   5   9       90.82      108.15      4.30 o 
 -11   5   9      132.50      136.76      4.70 o 
 -10   5   9        4.90        5.46      1.52 o 
  -9   5   9        0.00       -1.29      1.74 o 
  -8   5   9       22.27       14.78      1.82 o 
  -7   5   9       47.91       55.85      3.81 o 
  -6   5   9      110.32      109.33      3.96 o 
  -5   5   9        0.68       -0.60      0.93 o 
  -4   5   9       16.31       14.23      1.50 o 
  -3   5   9        0.20        0.93      0.84 o 
  -2   5   9      501.78      496.34     11.23 o 
  -1   5   9        7.48        6.56      1.01 o 
   0   5   9      373.34      343.54      5.40 o 
   1   5   9        1.84        1.95      0.78 o 
   2   5   9      106.99      100.44      2.84 o 
   3   5   9      182.47      166.83      4.15 o 
   4   5   9       78.76       72.60      2.80 o 
   5   5   9      248.55      254.39      6.11 o 
   6   5   9       28.57       25.09      2.30 o 
   7   5   9        4.16        3.66      1.82 o 
   8   5   9       30.38       27.45      3.28 o 
   9   5   9       14.94       14.04      2.65 o 
  10   5   9        0.11        2.34      1.65 o 
  11   5   9       89.75       89.62      4.33 o 
  12   5   9      126.22      125.24      6.44 o 
  13   5   9        0.59        0.92      2.56 o 
 -15   6   9      169.45      167.05      9.74 o 
 -14   6   9       10.88        8.02      3.01 o 
 -13   6   9       18.40       12.48      2.16 o 
 -12   6   9        4.27        0.55      5.89 o 
 -11   6   9        9.32        6.71      2.38 o 
 -10   6   9        0.05        0.33      1.69 o 
  -9   6   9        0.01        0.48      1.76 o 
  -8   6   9        0.15       -1.88      1.88 o 
  -7   6   9        5.68        3.17      2.74 o 
  -6   6   9       14.19       12.45      2.51 o 
  -5   6   9      114.43      119.25      4.17 o 
  -4   6   9       18.63       18.38      2.05 o 
  -3   6   9       74.17       71.78      3.77 o 
  -2   6   9       15.00       13.00      3.28 o 
  -1   6   9       29.97       27.05      2.39 o 
   0   6   9        0.37        2.41      1.02 o 
   1   6   9      329.32      312.93      6.25 o 
   2   6   9        5.66        3.37      1.42 o 
   3   6   9       14.48       13.60      1.96 o 
   4   6   9       84.22       83.66      3.71 o 
   5   6   9        2.50        3.88      1.50 o 
   6   6   9       13.72       11.38      1.97 o 
   7   6   9        0.01        0.35      1.30 o 
   8   6   9       35.48       35.66      3.07 o 
   9   6   9       57.48       60.60      4.59 o 
  10   6   9       64.35       75.89      4.01 o 
  11   6   9        1.31        5.49      2.23 o 
  12   6   9       93.93       95.68      8.30 o 
 -13   7   9        0.15       -2.23      4.02 o 
 -12   7   9       29.65       27.31      6.19 o 
 -11   7   9      126.14      121.88      9.75 o 
 -10   7   9        1.55       -1.82      3.69 o 
  -9   7   9        1.23        1.08      2.02 o 
  -8   7   9        1.14        1.21      1.40 o 
  -7   7   9       65.94       68.36      5.36 o 
  -6   7   9       60.76       54.12      3.25 o 
  -5   7   9       55.21       53.92      5.12 o 
  -4   7   9       46.76       47.97      3.50 o 
  -3   7   9       94.45       89.36      4.21 o 
  -2   7   9        5.53        4.10      1.42 o 
  -1   7   9       10.86       10.74      1.84 o 
   0   7   9       50.71       46.49      3.03 o 
   1   7   9       37.42       34.73      3.40 o 
   2   7   9        1.96        2.56      1.81 o 
   3   7   9        0.21        1.59      1.30 o 
   4   7   9       35.06       36.63      3.26 o 
   5   7   9        0.03        1.69      1.43 o 
   6   7   9      229.97      236.57      6.73 o 
   7   7   9       33.22       36.33      3.17 o 
   8   7   9        6.95        9.24      1.94 o 
   9   7   9        1.73        2.70      1.61 o 
  10   7   9        9.46       11.14      2.29 o 
 -11   8   9        2.95        2.72      4.38 o 
 -10   8   9        8.49        9.96      5.00 o 
  -9   8   9        2.72        4.20      4.23 o 
  -8   8   9       28.75       34.66      6.82 o 
  -7   8   9       10.65        9.26      4.72 o 
  -5   8   9        6.24        4.49      2.31 o 
  -4   8   9       13.12       13.17      2.10 o 
  -3   8   9      118.17      119.15      6.43 o 
  -2   8   9        0.47        0.38      1.44 o 
  -1   8   9        0.82       -1.30      1.67 o 
   0   8   9        0.02        0.92      4.10 o 
   1   8   9        3.72        1.82      1.87 o 
   2   8   9       75.77       77.13      4.06 o 
   3   8   9       76.94       80.07      3.97 o 
   4   8   9       71.57       70.63      3.89 o 
   5   8   9        5.08        5.89      1.79 o 
   6   8   9        0.05       -0.16      1.49 o 
   7   8   9       52.15       52.49      3.86 o 
   8   8   9       30.21       31.38      4.53 o 
  -8   9   9       92.21       95.48      9.43 o 
  -7   9   9       24.73       -1.67      1.67 o 
  -6   9   9        1.24        3.73      4.35 o 
  -5   9   9        1.00        4.54      4.23 o 
  -4   9   9        3.86       -1.62      3.55 o 
  -3   9   9       45.08       57.36      7.69 o 
  -2   9   9       10.95       10.54      4.61 o 
  -1   9   9        1.01        0.41      3.38 o 
   0   9   9       86.95       73.40      4.96 o 
   1   9   9      147.49      138.79      6.44 o 
   2   9   9       24.56       20.30      3.28 o 
   3   9   9        5.22        3.17      2.08 o 
   4   9   9       37.56       30.84      3.12 o 
   5   9   9       22.42       25.17      3.00 o 
 -19   0  10      181.73      187.97     11.57 o 
 -18   0  10       33.18       21.14      4.61 o 
 -17   0  10       93.01       94.80      7.75 o 
 -16   0  10        1.42        2.71      2.43 o 
 -15   0  10       17.30       14.55      3.80 o 
 -14   0  10      100.31       85.86      6.73 o 
 -13   0  10      120.17      114.13      7.58 o 
 -12   0  10      219.22      225.07     10.49 o 
 -11   0  10      195.89      190.87      9.32 o 
 -10   0  10      221.25      197.77      6.48 o 
  -9   0  10     2199.18     2172.18     33.24 o 
  -8   0  10      173.48      155.93      5.43 o 
  -7   0  10       45.89       69.82      4.43 o 
  -6   0  10      303.87      298.14      6.22 o 
  -5   0  10      603.98      627.16     11.93 o 
  -4   0  10      396.64      357.16      6.35 o 
  -3   0  10      740.39      695.74     12.23 o 
  -2   0  10      863.48      957.97     11.29 o 
  -1   0  10       17.20       15.27      1.12 o 
   0   0  10      230.74      189.10      3.82 o 
   1   0  10        0.04        0.87      0.57 o 
   2   0  10     1367.72     1289.38     12.61 o 
   3   0  10     1006.81      956.48      9.95 o 
   4   0  10      919.30      866.20     13.16 o 
   5   0  10      505.09      472.31      8.23 o 
   6   0  10      302.39      300.16      6.29 o 
   7   0  10       67.87       78.08      4.87 o 
   8   0  10      100.68       99.74      7.07 o 
   9   0  10        0.29        2.92      2.01 o 
  10   0  10       43.62       34.45      3.26 o 
  11   0  10      206.47      203.05      6.94 o 
  12   0  10       77.90       87.32      4.77 o 
  13   0  10        0.04        4.31      3.05 o 
  14   0  10      210.91      238.74     12.59 o 
  15   0  10      355.04      390.75     16.73 o 
 -18   1  10       15.62       12.98      2.90 o 
 -17   1  10       95.16      100.82      5.64 o 
 -16   1  10        5.56        4.38      1.86 o 
 -15   1  10        0.03        1.10      1.41 o 
 -14   1  10       78.91       74.47      6.25 o 
 -13   1  10       32.18       29.93      3.32 o 
 -12   1  10      170.52      170.67      9.46 o 
 -11   1  10       48.84       67.57      3.91 o 
 -10   1  10        6.66       10.30      1.61 o 
  -9   1  10      977.56      951.75     12.28 o 
  -8   1  10     1674.36     1588.63     17.96 o 
  -7   1  10      258.76      243.25      4.16 o 
  -6   1  10      139.43      133.16      2.90 o 
  -5   1  10        1.38        1.64      0.52 o 
  -4   1  10      878.50      845.84      7.74 o 
  -3   1  10        4.03        0.81      0.58 o 
  -2   1  10       18.01       12.83      0.84 o 
  -1   1  10       47.59       50.33      1.33 o 
   0   1  10      470.81      465.80      4.33 o 
   1   1  10      135.21      122.33      1.93 o 
   2   1  10      438.05      404.52      3.75 o 
   3   1  10     2936.26     2770.72     18.28 o 
   4   1  10       32.86       33.77      1.65 o 
   5   1  10      239.34      220.97      4.01 o 
   6   1  10       94.05       82.02      4.53 o 
   7   1  10        1.63        1.74      1.69 o 
   8   1  10       63.08       59.57      5.22 o 
   9   1  10        0.11       -0.22      1.16 o 
  10   1  10       14.49       13.11      2.39 o 
  11   1  10       97.03       88.76      4.01 o 
  12   1  10       28.05       25.60      2.74 o 
  13   1  10      143.30      151.07      5.40 o 
  14   1  10      368.26      430.41      9.60 o 
  15   1  10      217.65      228.90      6.96 o 
 -18   2  10        2.21        5.55      2.26 o 
 -17   2  10       75.43       81.64      5.14 o 
 -16   2  10       41.42       32.22      6.83 o 
 -15   2  10       49.60       50.33      4.56 o 
 -14   2  10        0.16       -1.14      1.14 o 
 -13   2  10       65.07       70.35      6.54 o 
 -12   2  10       21.99       19.69      3.42 o 
 -11   2  10      107.41       98.66      4.71 o 
 -10   2  10       13.25       14.54      2.37 o 
  -9   2  10       26.17       27.03      1.98 o 
  -8   2  10       38.19       36.92      2.17 o 
  -7   2  10       62.41       64.13      2.39 o 
  -6   2  10       38.81       42.20      1.88 o 
  -5   2  10      165.90      143.42      3.12 o 
  -4   2  10       16.23       11.40      0.97 o 
  -3   2  10       29.13       31.17      1.27 o 
  -2   2  10      150.21      157.41      2.85 o 
  -1   2  10      449.32      401.70      4.59 o 
   0   2  10      168.39      153.16      2.58 o 
   1   2  10       52.29       49.59      1.36 o 
   2   2  10      473.08      441.75      4.54 o 
   3   2  10       15.29       15.51      0.96 o 
   4   2  10       24.10       30.21      1.62 o 
   5   2  10       61.25       66.66      2.64 o 
   6   2  10      503.13      475.60      8.80 o 
   7   2  10      249.76      223.21      5.77 o 
   8   2  10        4.06        2.01      1.36 o 
   9   2  10       40.07       44.41      4.75 o 
  10   2  10       71.18       84.07      3.86 o 
  11   2  10       14.53       16.34      4.11 o 
  12   2  10       71.95       71.55      3.82 o 
  13   2  10        7.50        6.05      2.77 o 
  14   2  10       43.31       51.20      3.90 o 
  15   2  10       20.02       21.21      3.94 o 
 -18   3  10        9.08        9.34      2.68 o 
 -17   3  10       37.07       39.86      5.86 o 
 -16   3  10        1.54        2.83      1.83 o 
 -15   3  10       50.83       47.70      4.45 o 
 -14   3  10       32.28       29.57      3.44 o 
 -13   3  10       90.68      104.81      7.95 o 
 -12   3  10       90.47       93.46      4.70 o 
 -11   3  10       59.51       53.26      4.13 o 
 -10   3  10       43.77       40.63      2.87 o 
  -9   3  10      256.25      219.79      4.78 o 
  -8   3  10      413.15      387.47      6.58 o 
  -7   3  10        5.59        4.92      1.08 o 
  -6   3  10       49.55       57.38      2.34 o 
  -5   3  10      475.40      428.96      6.10 o 
  -4   3  10        1.55        2.98      0.86 o 
  -3   3  10      469.99      456.80     10.07 o 
  -2   3  10       16.87       22.14      1.39 o 
  -1   3  10       78.44       64.59      2.10 o 
   0   3  10      103.49       91.53      2.50 o 
   1   3  10       10.02        7.70      0.92 o 
   2   3  10       91.22       78.32      2.21 o 
   3   3  10      233.27      249.67      4.39 o 
   4   3  10       34.16       33.49      2.10 o 
   5   3  10       32.53       31.56      2.27 o 
   6   3  10      167.83      154.41      4.77 o 
   7   3  10       18.26       25.94      2.58 o 
   8   3  10       67.27       57.61      3.23 o 
   9   3  10        0.79        1.73      1.45 o 
  10   3  10       85.70       90.56      4.15 o 
  11   3  10       30.07       25.37      2.73 o 
  12   3  10       23.67       31.57      3.11 o 
  13   3  10        0.94       -0.15      1.66 o 
  14   3  10      281.78      302.66      8.13 o 
 -17   4  10       74.96       85.86      6.34 o 
 -16   4  10       51.39       58.06      5.02 o 
 -15   4  10       15.71       16.43      2.80 o 
 -14   4  10        0.98        2.42      1.70 o 
 -13   4  10        0.31        0.43      2.34 o 
 -12   4  10        9.41        9.66      2.63 o 
 -11   4  10       10.78       16.01      3.88 o 
 -10   4  10       61.93       66.54      3.28 o 
  -9   4  10       65.70       73.08      3.29 o 
  -8   4  10       80.26       62.32      3.02 o 
  -7   4  10       14.42       11.32      1.42 o 
  -6   4  10        2.93        1.39      0.89 o 
  -5   4  10      254.05      250.68      5.97 o 
  -4   4  10       47.98       47.00      2.89 o 
  -3   4  10      136.26      121.71      3.91 o 
  -2   4  10       31.49       43.36      1.92 o 
  -1   4  10        5.96        8.43      1.05 o 
   0   4  10        5.74        6.16      1.55 o 
   1   4  10       29.22       20.38      1.68 o 
   2   4  10      130.19      133.47      3.57 o 
   3   4  10      129.03      108.05      3.23 o 
   4   4  10       32.60       26.41      1.96 o 
   5   4  10       18.50       17.86      1.72 o 
   6   4  10      233.51      238.20      6.19 o 
   7   4  10        3.48        3.01      1.54 o 
   8   4  10        1.14        1.40      1.45 o 
   9   4  10        2.42        2.42      1.53 o 
  10   4  10       61.69       70.26      3.84 o 
  11   4  10       98.41       88.07      5.56 o 
  12   4  10        0.91       -1.36      1.56 o 
  13   4  10        6.35        9.60      4.43 o 
 -16   5  10       30.39       22.39      5.40 o 
 -15   5  10       32.94       33.65      5.58 o 
 -14   5  10        0.20        1.71      1.63 o 
 -13   5  10        7.80        8.48      2.17 o 
 -12   5  10       90.64       97.33      5.64 o 
 -11   5  10       98.40      105.12      4.25 o 
 -10   5  10      241.76      257.69      6.49 o 
  -9   5  10       54.67       58.18      3.27 o 
  -8   5  10      229.84      223.02      7.64 o 
  -7   5  10        0.00        2.52      1.71 o 
  -6   5  10        3.77        2.72      1.60 o 
  -5   5  10      193.18      196.91      6.77 o 
  -4   5  10      133.72      129.01      4.25 o 
  -3   5  10       84.61       76.46      3.30 o 
  -2   5  10       42.75       36.70      2.27 o 
  -1   5  10      302.68      307.86      5.16 o 
   0   5  10       37.98       28.43      2.97 o 
   1   5  10       19.72       20.43      2.09 o 
   2   5  10      493.63      470.71      8.04 o 
   3   5  10      113.41      102.40      4.09 o 
   4   5  10       76.74       72.59      3.29 o 
   5   5  10      234.02      235.39      6.02 o 
   6   5  10       45.06       44.35      3.97 o 
   7   5  10       28.09       26.74      3.23 o 
   8   5  10        0.12        1.40      2.05 o 
   9   5  10       22.39       16.68      2.90 o 
  10   5  10        0.03        3.22      1.68 o 
  11   5  10       42.33       35.76      3.33 o 
  12   5  10        7.89       11.14      2.33 o 
 -15   6  10       19.14       18.47      4.17 o 
 -14   6  10       75.52       78.88      7.08 o 
 -13   6  10        3.02        0.73      2.72 o 
 -12   6  10       29.93       33.11      7.94 o 
 -11   6  10      126.04      133.81      6.33 o 
 -10   6  10        1.95        1.46      3.57 o 
  -9   6  10       51.39       53.62      4.61 o 
  -8   6  10        1.83        5.48      2.42 o 
  -7   6  10       35.64       37.97      6.43 o 
  -6   6  10       20.64       19.03      2.17 o 
  -5   6  10       48.70       51.11      3.32 o 
  -4   6  10        3.40        4.20      2.04 o 
  -3   6  10       14.35       10.16      1.70 o 
  -2   6  10       17.19       12.88      1.90 o 
  -1   6  10       57.01       57.64      4.57 o 
   0   6  10       45.57       44.61      2.66 o 
   1   6  10        0.02       -0.63      0.95 o 
   2   6  10       50.78       49.30      3.32 o 
   3   6  10       83.19       88.20      4.66 o 
   4   6  10        0.37        0.72      1.26 o 
   5   6  10        9.84        5.14      1.66 o 
   6   6  10      106.43      111.49      4.59 o 
   7   6  10        8.25        9.75      1.93 o 
   8   6  10       16.54       18.70      2.43 o 
   9   6  10       30.62       25.67      4.95 o 
  10   6  10       82.99       88.98      4.41 o 
  11   6  10       34.99       38.88      4.27 o 
 -13   7  10       24.02       26.85      6.21 o 
 -12   7  10       17.59       18.35      5.87 o 
 -11   7  10       12.24       11.23      5.18 o 
 -10   7  10       17.11       16.69      3.18 o 
  -9   7  10       40.44       47.26      5.77 o 
  -8   7  10      113.69      119.88      4.63 o 
  -7   7  10        5.44        5.02      1.67 o 
  -6   7  10        5.52        5.16      1.73 o 
  -5   7  10      207.45      218.02      6.31 o 
  -4   7  10       97.86       99.74      4.73 o 
  -3   7  10      113.23      112.66      4.37 o 
  -2   7  10       18.87       21.19      2.37 o 
  -1   7  10      161.95      145.89      5.02 o 
   0   7  10       55.64       57.63      4.80 o 
   1   7  10        3.11        2.10      1.37 o 
   2   7  10        0.59        1.38      1.40 o 
   3   7  10       84.12       89.12      4.08 o 
   4   7  10      155.48      161.16      5.47 o 
   5   7  10        2.69        2.17      1.66 o 
   6   7  10        0.88        1.94      1.59 o 
   7   7  10      117.85      115.51      4.88 o 
   8   7  10        2.93        0.52      1.72 o 
   9   7  10       29.72       29.91      3.02 o 
 -10   8  10       22.89       25.11      6.21 o 
  -9   8  10        0.03        0.29      4.22 o 
  -8   8  10       50.47       59.55      8.18 o 
  -7   8  10        8.99        9.60      4.88 o 
  -6   8  10      156.87      148.86      5.23 o 
  -5   8  10       10.55        4.25      1.58 o 
  -4   8  10       23.33       21.88      2.53 o 
  -3   8  10        0.01        1.44      1.93 o 
  -2   8  10        2.77        1.46      1.51 o 
  -1   8  10        7.22        5.92      2.19 o 
   0   8  10      145.82      140.92      6.33 o 
   1   8  10       30.21       40.03      4.16 o 
   2   8  10        1.42        2.21      1.99 o 
   3   8  10        0.04        0.26      1.49 o 
   4   8  10        6.46        7.49      1.95 o 
   5   8  10       12.24       14.64      2.37 o 
   6   8  10       11.01       14.09      2.23 o 
   7   8  10        0.00        2.34      1.63 o 
  -6   9  10        1.97       -3.33      3.33 o 
  -5   9  10        1.06       -0.55      3.82 o 
  -4   9  10        2.12        2.94      3.85 o 
  -3   9  10       21.36       33.44      6.32 o 
  -2   9  10       27.82       32.86      6.50 o 
  -1   9  10        0.10        2.15      2.03 o 
   0   9  10        9.40        7.89      2.56 o 
   1   9  10       20.08       18.88      6.33 o 
   2   9  10       47.68       56.46      4.93 o 
   3   9  10        0.09       -1.80      1.80 o 
 -18   1  11       60.16       69.50      6.89 o 
 -17   1  11        3.85        2.53      1.88 o 
 -16   1  11        9.40        8.97      2.37 o 
 -15   1  11        2.23        3.40      1.65 o 
 -14   1  11        1.37       -0.11      1.55 o 
 -13   1  11      253.81      261.34      8.50 o 
 -12   1  11       83.38       94.35      5.66 o 
 -11   1  11      165.31      154.84     12.41 o 
 -10   1  11       52.24       44.56      3.78 o 
  -9   1  11      782.70      741.44     14.65 o 
  -8   1  11       65.84       58.36      2.88 o 
  -7   1  11       60.63       71.08      2.25 o 
  -6   1  11       87.65       73.38      2.08 o 
  -5   1  11     1218.64     1191.78     11.39 o 
  -4   1  11      120.27      108.13      2.91 o 
  -3   1  11       36.58       37.70      1.78 o 
  -2   1  11       46.93       37.72      1.56 o 
  -1   1  11       34.71       28.94      1.33 o 
   0   1  11      378.29      365.01      4.08 o 
   1   1  11       37.95       27.04      1.14 o 
   2   1  11      816.53      792.84      7.02 o 
   3   1  11      251.01      256.97      3.35 o 
   4   1  11      101.01      100.68      2.45 o 
   5   1  11       26.34       30.81      2.27 o 
   6   1  11        8.83       11.05      1.69 o 
   7   1  11       33.60       31.15      3.02 o 
   8   1  11       14.94       13.61      1.95 o 
   9   1  11       31.56       33.84      3.08 o 
  10   1  11      283.70      284.08      7.13 o 
  11   1  11        0.18        2.25      1.35 o 
  12   1  11        2.00        4.41      1.82 o 
  13   1  11      257.21      285.48      7.62 o 
  14   1  11      178.24      190.44      7.44 o 
 -18   2  11       23.01       20.96      3.54 o 
 -17   2  11       72.75       80.28      5.29 o 
 -16   2  11       29.52       35.82      4.16 o 
 -15   2  11       65.82       63.01      7.25 o 
 -14   2  11       14.26       12.35      3.74 o 
 -13   2  11       46.92       52.47      4.48 o 
 -12   2  11      167.73      161.37      6.39 o 
 -11   2  11       64.42       62.46      3.98 o 
 -10   2  11      484.44      507.89     11.69 o 
  -9   2  11      586.30      571.08     13.59 o 
  -8   2  11        4.30        6.22      1.20 o 
  -7   2  11        3.39        1.93      0.87 o 
  -6   2  11      243.91      234.75      4.33 o 
  -5   2  11      187.78      177.20      4.64 o 
  -4   2  11      804.39      766.42      9.93 o 
  -3   2  11       42.36       61.72      2.23 o 
  -2   2  11        7.23        4.04      0.73 o 
  -1   2  11        0.13        1.45      0.58 o 
   0   2  11      185.10      166.00      2.58 o 
   1   2  11      432.87      430.61      4.59 o 
   2   2  11     1417.02     1318.30     10.44 o 
   3   2  11        6.13        6.44      1.06 o 
   4   2  11      131.30      118.80      3.46 o 
   5   2  11      178.53      177.92      7.40 o 
   6   2  11        1.83        2.16      1.28 o 
   7   2  11        3.37        1.42      1.15 o 
   8   2  11        0.12        1.10      1.32 o 
   9   2  11       50.25       67.03      3.54 o 
  10   2  11        1.70        1.83      1.55 o 
  11   2  11       23.87       26.10      2.79 o 
  12   2  11        4.80        4.09      1.30 o 
  13   2  11      210.07      218.59      6.71 o 
  14   2  11       10.31        8.91      2.26 o 
 -17   3  11        1.47        3.28      2.40 o 
 -16   3  11        2.19        4.23      2.14 o 
 -15   3  11       12.26        9.07      2.37 o 
 -14   3  11       47.51       58.15      5.51 o 
 -13   3  11       27.88       36.04      3.72 o 
 -12   3  11       61.95       67.61      4.16 o 
 -11   3  11      216.91      230.68      7.60 o 
 -10   3  11      395.52      408.70     23.67 o 
  -9   3  11      439.15      432.29      8.39 o 
  -8   3  11        0.02        0.25      0.96 o 
  -7   3  11      795.18      828.76     10.99 o 
  -6   3  11        4.75        4.79      1.06 o 
  -5   3  11       91.20       81.72      2.76 o 
  -4   3  11      136.05      132.51      3.45 o 
  -3   3  11      277.42      261.58      4.95 o 
  -2   3  11      121.24      128.07      3.02 o 
  -1   3  11      817.35      744.74      9.73 o 
   0   3  11       34.01       26.90      1.73 o 
   1   3  11      581.71      543.90      7.15 o 
   2   3  11     1165.48     1066.41     11.61 o 
   3   3  11        5.78        3.12      0.96 o 
   4   3  11       24.65       23.64      2.50 o 
   5   3  11       12.37        7.77      1.68 o 
   6   3  11      265.98      266.69      9.83 o 
   7   3  11       42.03       39.03      3.09 o 
   8   3  11       39.36       40.25      3.38 o 
   9   3  11        0.22        0.75      1.37 o 
  10   3  11       30.76       26.37      2.85 o 
  11   3  11       38.51       40.93      3.41 o 
  12   3  11      258.40      269.10      7.46 o 
  13   3  11      459.56      528.34     19.45 o 
 -16   4  11       21.01       18.20      3.23 o 
 -15   4  11       19.07       15.07      2.78 o 
 -14   4  11        7.37        2.81      1.69 o 
 -13   4  11       35.22       36.38      5.46 o 
 -12   4  11       84.03       92.92      4.96 o 
 -11   4  11       85.98       76.84      4.38 o 
 -10   4  11        1.78        1.27      1.85 o 
  -9   4  11       36.64       36.63      2.81 o 
  -8   4  11        0.56       -0.05      0.99 o 
  -7   4  11        9.64        7.95      1.46 o 
  -6   4  11       14.05       13.92      2.33 o 
  -5   4  11       10.22       10.45      2.06 o 
  -4   4  11        8.24        9.99      1.59 o 
  -3   4  11       70.68       59.49      2.53 o 
  -2   4  11      174.48      158.55      4.00 o 
  -1   4  11      320.79      303.23      5.06 o 
   0   4  11       45.19       37.00      2.03 o 
   1   4  11       13.23       11.17      1.36 o 
   2   4  11      166.35      169.31      4.16 o 
   3   4  11      101.21      105.06      3.31 o 
   4   4  11        7.63        6.94      1.26 o 
   5   4  11      604.99      573.02     12.73 o 
   6   4  11        4.31        6.23      1.64 o 
   7   4  11       36.75       33.11      2.98 o 
   8   4  11      106.89      109.44      4.57 o 
   9   4  11      170.14      175.25      5.82 o 
  10   4  11      124.23      129.83      5.14 o 
  11   4  11       46.60       44.16      3.67 o 
  12   4  11        8.68        6.93      2.02 o 
 -15   5  11       50.39       55.12     12.12 o 
 -14   5  11       54.42       63.18      8.55 o 
 -13   5  11       10.57       17.15      2.85 o 
 -12   5  11       32.96       33.54      3.62 o 
 -11   5  11        0.00       -1.32      1.32 o 
 -10   5  11        1.20       -3.46      3.46 o 
  -9   5  11       14.33       11.83      4.08 o 
  -8   5  11      102.70      106.91      5.34 o 
  -7   5  11        8.52        9.81      2.28 o 
  -6   5  11       13.43       20.58      2.91 o 
  -5   5  11       76.47       85.91      3.65 o 
  -4   5  11      157.19      161.48      4.91 o 
  -3   5  11       81.28       78.49      4.83 o 
  -2   5  11       71.75       65.15      3.22 o 
  -1   5  11      114.18      109.97      4.80 o 
   0   5  11       33.40       29.55      2.13 o 
   1   5  11       18.99       17.25      2.39 o 
   2   5  11        6.51       10.15      1.48 o 
   3   5  11       42.59       41.29      4.04 o 
   4   5  11       27.84       33.87      3.68 o 
   5   5  11       88.22       77.79      7.10 o 
   6   5  11       43.11       40.55      3.88 o 
   7   5  11       48.95       40.03      3.96 o 
   8   5  11       11.42       10.12      2.45 o 
   9   5  11        0.71        0.72      1.85 o 
  10   5  11       16.64       14.15      2.83 o 
  11   5  11        0.00        0.47      1.97 o 
 -14   6  11        2.56        6.44      3.54 o 
 -13   6  11       30.46       42.78      6.40 o 
 -12   6  11        1.31        0.14      2.02 o 
 -11   6  11        0.00       -1.67      1.67 o 
 -10   6  11       16.22       20.41      5.48 o 
  -9   6  11        2.81        0.82      2.06 o 
  -8   6  11       52.39       62.34      9.23 o 
  -7   6  11       72.63       75.67      4.77 o 
  -6   6  11       73.84       74.53      3.63 o 
  -5   6  11        0.61        2.30      1.42 o 
  -4   6  11       52.14       50.10      3.66 o 
  -3   6  11       23.11       28.61      2.93 o 
  -2   6  11        2.64        3.92      1.02 o 
  -1   6  11        5.53        6.39      1.60 o 
   0   6  11      120.47      125.86      4.53 o 
   1   6  11       36.31       39.73      2.65 o 
   2   6  11        1.23        0.84      2.12 o 
   3   6  11        0.00        0.33      1.28 o 
   4   6  11       17.56       16.45      2.21 o 
   5   6  11      182.81      185.38      5.91 o 
   6   6  11       57.87       56.16      8.01 o 
   7   6  11        4.89        5.67      1.70 o 
   8   6  11       27.50       27.76      4.39 o 
   9   6  11       26.93       31.91      4.69 o 
  10   6  11        3.11        3.37      2.28 o 
 -12   7  11        0.82       -0.35      4.22 o 
 -11   7  11        0.13        0.01      2.27 o 
 -10   7  11       58.42       61.57      8.75 o 
  -9   7  11        5.68       10.27      2.05 o 
  -8   7  11        3.22        2.48      1.58 o 
  -7   7  11        3.02        3.13      1.60 o 
  -6   7  11        5.80        9.08      2.68 o 
  -5   7  11        6.87        9.97      1.95 o 
  -4   7  11       11.02        9.91      2.04 o 
  -3   7  11        4.79        1.15      1.29 o 
  -2   7  11       29.01       25.43      5.16 o 
  -1   7  11        0.00        0.45      1.34 o 
   0   7  11       93.24       91.52      4.15 o 
   1   7  11       34.97       31.54      3.66 o 
   2   7  11       11.53        9.12      1.92 o 
   3   7  11        3.46        4.27      1.67 o 
   4   7  11       32.21       30.13      2.96 o 
   5   7  11        2.70        1.78      1.54 o 
   6   7  11        2.60        2.42      1.64 o 
   7   7  11        0.34        2.96      1.72 o 
   8   7  11       43.74       41.73      4.84 o 
  -9   8  11       10.49        6.28      4.86 o 
  -8   8  11        0.00        3.46      4.22 o 
  -7   8  11        2.82        2.28      1.58 o 
  -6   8  11        0.01       -1.49      1.49 o 
  -5   8  11       23.51       34.16      3.15 o 
  -4   8  11        0.47        1.74      1.54 o 
  -3   8  11        0.59        0.41      1.48 o 
  -2   8  11       39.65       36.51      3.72 o 
  -1   8  11        6.50        9.89      2.24 o 
   0   8  11        0.71        2.11      2.16 o 
   1   8  11        0.53       -1.06      1.77 o 
   2   8  11        0.51        1.96      1.87 o 
   3   8  11        1.75        2.12      2.65 o 
   4   8  11        5.86        5.35      1.90 o 
   5   8  11        6.19        6.13      2.13 o 
  -3   9  11       15.02       17.49      5.16 o 
  -2   9  11        0.16       -0.45      2.00 o 
  -1   9  11       72.63       80.60      5.33 o 
 -17   0  12       75.93       69.95      8.09 o 
 -16   0  12       22.98       24.72      5.22 o 
 -15   0  12       10.35       10.49      3.58 o 
 -14   0  12       11.26        6.02      3.05 o 
 -13   0  12      427.88      421.26     16.17 o 
 -12   0  12      129.86      107.26      7.57 o 
 -11   0  12       48.72       51.34      6.00 o 
 -10   0  12      776.62      782.15     22.39 o 
  -9   0  12        5.00        3.52      2.19 o 
  -8   0  12      144.46      168.72     10.79 o 
  -7   0  12      103.03      104.17      4.58 o 
  -6   0  12       81.66       77.84      3.86 o 
  -5   0  12     1374.60     1340.00     22.09 o 
  -4   0  12       69.16       90.98      3.96 o 
  -3   0  12      304.48      262.15      5.65 o 
  -2   0  12       55.04       59.99      2.29 o 
  -1   0  12      381.32      350.42      5.74 o 
   0   0  12        1.25       -0.36      1.13 o 
   1   0  12     1982.96     1840.18     19.27 o 
   2   0  12       68.13       62.62      2.79 o 
   3   0  12       32.63       24.63      2.13 o 
   4   0  12      333.81      346.73      6.95 o 
   5   0  12      406.09      386.16      9.33 o 
   6   0  12        6.93       10.03      2.05 o 
   7   0  12       11.01       21.06      2.73 o 
   8   0  12      238.64      282.62      8.22 o 
   9   0  12        8.33        5.56      1.97 o 
  10   0  12      118.55      137.96      5.89 o 
  11   0  12        0.07        2.70      2.88 o 
  12   0  12      161.80      154.09     10.22 o 
  13   0  12       88.12       94.73      8.30 o 
 -17   1  12       16.14       20.80      3.52 o 
 -16   1  12        0.93       -0.64      1.59 o 
 -15   1  12       85.26       85.16      5.25 o 
 -14   1  12       78.93       87.57     11.04 o 
 -13   1  12      199.24      220.51      7.97 o 
 -12   1  12        1.10       -0.38      1.16 o 
 -11   1  12       43.66       37.41      5.46 o 
 -10   1  12      147.62      146.02      5.93 o 
  -9   1  12        5.64        2.99      1.57 o 
  -8   1  12      496.42      511.94     11.61 o 
  -7   1  12        5.63        6.38      1.17 o 
  -6   1  12      536.17      518.09      7.10 o 
  -5   1  12        8.87        7.93      1.27 o 
  -4   1  12      380.86      370.25      6.18 o 
  -3   1  12       26.38       24.54      1.44 o 
  -2   1  12      384.65      340.81      4.75 o 
  -1   1  12      270.59      230.79      3.47 o 
   0   1  12       38.27       31.83      1.26 o 
   1   1  12      737.83      681.23      6.03 o 
   2   1  12        5.27        5.58      0.73 o 
   3   1  12      134.23      134.69      2.65 o 
   4   1  12       52.09       61.71      3.51 o 
   5   1  12      103.23      101.89      3.21 o 
   6   1  12      168.77      171.90      5.15 o 
   7   1  12        3.21        2.99      1.47 o 
   8   1  12        3.36        0.48      1.41 o 
   9   1  12      204.88      210.49      7.31 o 
  10   1  12       69.83       74.39      3.83 o 
  11   1  12       79.48       80.67      4.15 o 
  12   1  12      218.43      239.86     10.61 o 
  13   1  12      133.34      146.73      5.57 o 
 -17   2  12        1.26        1.44      3.71 o 
 -16   2  12        0.29        0.06      1.72 o 
 -15   2  12        3.32        6.64      2.19 o 
 -14   2  12       38.65       33.24      6.99 o 
 -13   2  12       51.03       59.33      5.01 o 
 -12   2  12        0.93        2.03      1.38 o 
 -11   2  12       74.49       77.78     11.08 o 
 -10   2  12      176.08      181.58     10.48 o 
  -9   2  12       84.58       80.21      4.38 o 
  -8   2  12        0.08        2.48      1.32 o 
  -7   2  12       26.50       26.14      2.50 o 
  -6   2  12       19.90       22.93      1.86 o 
  -5   2  12       58.03       63.22      2.52 o 
  -4   2  12       96.69       91.14      2.92 o 
  -3   2  12       39.03       38.22      2.01 o 
  -2   2  12        1.82        0.41      0.56 o 
  -1   2  12      143.86      131.57      2.74 o 
   0   2  12       73.25       73.55      1.79 o 
   1   2  12       15.74       13.53      1.05 o 
   2   2  12      216.38      230.25      4.31 o 
   3   2  12       96.93      100.62      3.31 o 
   4   2  12       97.70       87.49      3.17 o 
   5   2  12       42.23       46.57      3.76 o 
   6   2  12        8.61        9.17      2.80 o 
   7   2  12        7.80        7.01      1.73 o 
   8   2  12        0.34        1.83      1.12 o 
   9   2  12      363.60      376.64      8.56 o 
  10   2  12       54.67       55.32      3.85 o 
  11   2  12        0.70        3.47      1.68 o 
  12   2  12        3.24        3.70      2.01 o 
  13   2  12      144.40      176.80     11.13 o 
 -16   3  12       48.91       53.00      6.02 o 
 -15   3  12        3.66        4.13      1.89 o 
 -14   3  12       45.15       59.51      9.52 o 
 -13   3  12       20.78       23.98      5.06 o 
 -12   3  12        0.25       -1.07      1.20 o 
 -11   3  12       35.54       32.01      3.46 o 
 -10   3  12       83.40       80.65      4.98 o 
  -9   3  12       68.58       71.89      4.15 o 
  -8   3  12      144.75      147.43      4.65 o 
  -7   3  12       18.29       23.88      2.23 o 
  -6   3  12       79.21       67.21      3.11 o 
  -5   3  12        0.26        1.00      0.95 o 
  -4   3  12      160.00      161.78      3.99 o 
  -3   3  12      112.24       98.43      3.71 o 
  -2   3  12       27.28       19.77      1.52 o 
  -1   3  12       16.14       18.07      1.64 o 
   0   3  12        2.42        1.53      0.93 o 
   1   3  12        0.62        1.66      0.85 o 
   2   3  12      249.14      262.44      5.16 o 
   3   3  12        0.07        0.78      0.85 o 
   4   3  12       70.65       71.45      3.45 o 
   5   3  12        0.80        4.38      1.96 o 
   6   3  12        5.06        2.83      1.57 o 
   7   3  12        7.55        7.59      2.18 o 
   8   3  12        7.82        9.57      1.95 o 
   9   3  12       77.02       73.88      5.62 o 
  10   3  12       54.83       50.95      3.69 o 
  11   3  12       18.09       18.45      2.63 o 
  12   3  12       14.59       16.90      2.97 o 
 -16   4  12       18.35       19.06      3.34 o 
 -15   4  12       11.62        9.40      2.45 o 
 -14   4  12      117.30      135.68      8.82 o 
 -13   4  12       54.38       57.66      4.82 o 
 -12   4  12       18.18       17.87      5.59 o 
 -11   4  12       38.62       46.94      6.11 o 
 -10   4  12      105.74      114.77     10.05 o 
  -9   4  12       11.11        8.09      1.77 o 
  -8   4  12       50.87       50.87      4.60 o 
  -7   4  12       63.77       62.85      4.06 o 
  -6   4  12        8.19        7.46      1.96 o 
  -5   4  12      263.97      273.96      8.25 o 
  -4   4  12       23.83       19.51      2.24 o 
  -3   4  12       64.05       72.96      3.34 o 
  -2   4  12        2.05        1.52      1.07 o 
  -1   4  12        2.07        2.51      0.97 o 
   0   4  12      267.40      266.50      5.71 o 
   1   4  12      178.38      163.45      4.19 o 
   2   4  12       69.77       71.89      2.84 o 
   3   4  12      170.28      161.79      4.29 o 
   4   4  12       42.49       47.65      3.33 o 
   5   4  12      197.17      198.27      5.86 o 
   6   4  12       26.90       28.84      3.40 o 
   7   4  12        1.30       -0.01      1.39 o 
   8   4  12      110.65      115.53      4.83 o 
   9   4  12        2.01        0.46      1.61 o 
  10   4  12        6.47        5.87      1.97 o 
  11   4  12       22.75       20.30      2.81 o 
 -15   5  12        1.46        5.13      2.97 o 
 -14   5  12       38.94       48.55      4.62 o 
 -13   5  12        0.01       -0.52      1.54 o 
 -12   5  12        2.95        1.71      2.52 o 
 -11   5  12      209.92      228.38     11.75 o 
 -10   5  12      143.76      140.04      9.27 o 
  -9   5  12        0.60       -0.03      1.70 o 
  -8   5  12      194.05      185.02      7.13 o 
  -7   5  12      295.50      307.96     13.27 o 
  -6   5  12        0.26        1.96      1.66 o 
  -5   5  12        1.57        2.04      1.25 o 
  -4   5  12       80.73       82.35      3.70 o 
  -3   5  12        1.00        1.87      1.16 o 
  -2   5  12      168.21      145.88      4.86 o 
  -1   5  12      129.95      126.98      4.52 o 
   0   5  12      153.10      140.56      6.65 o 
   1   5  12      213.98      205.80      5.06 o 
   2   5  12       30.34       29.23      2.35 o 
   3   5  12       90.21       92.68      4.03 o 
   4   5  12       10.82        9.54      2.22 o 
   5   5  12      149.60      153.55      6.39 o 
   6   5  12        4.78        5.25      2.05 o 
   7   5  12       76.26       83.98      5.08 o 
   8   5  12       12.91       15.71      2.93 o 
   9   5  12        0.19        1.54      1.94 o 
  10   5  12        1.96        4.90      2.07 o 
 -13   6  12       45.62       46.07      6.60 o 
 -11   6  12        0.13       -0.57      6.71 o 
 -10   6  12       33.05       26.08      3.86 o 
  -9   6  12      116.79      123.02      9.09 o 
  -8   6  12      127.79      128.57      6.25 o 
  -7   6  12        5.22        4.68      1.75 o 
  -6   6  12        1.33       -1.24      1.87 o 
  -5   6  12        7.45        4.52      1.60 o 
  -4   6  12       23.63       24.20      3.11 o 
  -3   6  12       27.09       24.59      3.03 o 
  -2   6  12      145.44      136.00      7.67 o 
  -1   6  12        4.64        9.80      1.87 o 
   0   6  12       57.27       52.02      6.06 o 
   1   6  12       25.27       20.40      2.47 o 
   2   6  12       90.58       94.79      4.17 o 
   3   6  12        1.62        2.02      2.16 o 
   4   6  12       75.14       69.81      3.78 o 
   5   6  12        6.53        5.88      1.67 o 
   6   6  12        8.56        8.06      2.40 o 
   7   6  12       63.74       60.29      3.93 o 
   8   6  12       67.74       67.79      4.04 o 
   9   6  12        8.60        9.58      2.67 o 
 -11   7  12       61.81       66.91      6.16 o 
 -10   7  12      101.10       99.06      5.71 o 
  -9   7  12      274.05      288.37      7.70 o 
  -8   7  12       13.68       11.18      2.26 o 
  -7   7  12       11.30        5.63      1.96 o 
  -6   7  12       47.18       47.24      4.81 o 
  -5   7  12       69.56       77.49      3.99 o 
  -4   7  12        9.07        7.24      1.89 o 
  -3   7  12       50.51       56.29      4.55 o 
  -2   7  12       80.99       83.65      4.08 o 
  -1   7  12        4.10        3.80      1.68 o 
   0   7  12       53.32       50.06      4.93 o 
   1   7  12       67.44       71.85      4.71 o 
   2   7  12        4.73        7.31      2.22 o 
   3   7  12       21.38       22.49      3.08 o 
   4   7  12      122.72      126.18      5.12 o 
   5   7  12      261.88      281.50      9.81 o 
   6   7  12        2.86        4.60      1.73 o 
   7   7  12        0.13       -0.35      2.49 o 
  -8   8  12       66.92       56.04      6.39 o 
  -7   8  12      196.02      196.56      7.79 o 
  -6   8  12       57.61       61.85      4.23 o 
  -5   8  12       12.54       11.73      2.25 o 
  -4   8  12       17.62       19.60      3.18 o 
  -3   8  12        0.01       -0.21      2.06 o 
  -2   8  12       25.47       29.75      3.09 o 
  -1   8  12       26.12       33.45      4.00 o 
   0   8  12      156.51      156.44      6.98 o 
   1   8  12       24.42       23.01      7.39 o 
   2   8  12       12.80       11.04      2.60 o 
   3   8  12        4.94        6.94      4.09 o 
 -17   1  13        2.06        3.63      2.27 o 
 -16   1  13       25.16       24.57      4.37 o 
 -15   1  13        0.87        2.82      1.90 o 
 -14   1  13       93.14       97.34      5.53 o 
 -13   1  13       55.85       62.49      5.08 o 
 -12   1  13        1.90        2.34      1.71 o 
 -11   1  13        5.75        3.91      1.65 o 
 -10   1  13        0.01        0.24      1.19 o 
  -9   1  13      199.29      218.64      7.45 o 
  -8   1  13      140.79      143.07      5.92 o 
  -7   1  13        0.24       -0.04      1.12 o 
  -6   1  13       79.90       72.03      3.64 o 
  -5   1  13      563.45      570.49      8.56 o 
  -4   1  13       69.74       63.61      3.70 o 
  -3   1  13      376.89      342.15      4.94 o 
  -2   1  13       14.42       11.29      1.01 o 
  -1   1  13       33.11       34.71      1.46 o 
   0   1  13        0.29        0.77      0.62 o 
   1   1  13        2.93        1.58      0.65 o 
   2   1  13        1.98        1.97      0.75 o 
   3   1  13        3.19        3.28      0.88 o 
   4   1  13       17.42       18.90      1.59 o 
   5   1  13       20.50       20.74      3.26 o 
   6   1  13        0.53       -0.54      1.40 o 
   7   1  13       93.05       99.93      5.76 o 
   8   1  13       16.15       22.28      2.61 o 
   9   1  13      234.05      248.30      7.45 o 
  10   1  13       43.31       46.75      4.32 o 
  11   1  13       28.63       28.97      2.95 o 
  12   1  13        8.73       13.03      2.23 o 
 -16   2  13        0.41        1.74      1.97 o 
 -15   2  13       13.73       16.28      3.59 o 
 -14   2  13      198.29      210.59      9.63 o 
 -13   2  13       39.38       38.02      4.07 o 
 -12   2  13       60.31       57.24      4.73 o 
 -11   2  13      132.25      140.01      6.21 o 
 -10   2  13        0.96       -0.20      1.25 o 
  -9   2  13       20.49       18.01      4.28 o 
  -8   2  13       49.25       53.43      4.23 o 
  -7   2  13        0.65       -0.25      0.95 o 
  -6   2  13      476.04      468.49      8.81 o 
  -5   2  13        1.68        0.19      0.91 o 
  -4   2  13        6.12        1.31      0.84 o 
  -3   2  13      127.60      120.35      3.96 o 
  -2   2  13       44.56       48.18      2.02 o 
  -1   2  13        0.01        0.90      0.61 o 
   0   2  13      279.26      253.57      4.84 o 
   1   2  13      102.31       92.65      2.77 o 
   2   2  13       80.36       72.31      2.92 o 
   3   2  13      127.22      141.69      4.04 o 
   4   2  13        0.21        0.63      1.22 o 
   5   2  13      136.66      138.28      4.80 o 
   6   2  13        0.20        0.00      1.30 o 
   7   2  13      374.87      407.65      8.87 o 
   8   2  13       13.52       13.24      2.20 o 
   9   2  13      104.79      112.22      5.67 o 
  10   2  13       13.14       11.77      2.18 o 
  11   2  13       90.49       98.11      5.87 o 
  12   2  13       87.39       87.65      6.66 o 
 -16   3  13       19.01       23.88      4.69 o 
 -15   3  13      100.45      104.98      5.96 o 
 -14   3  13       92.94       98.02      9.33 o 
 -13   3  13      116.18      134.79      6.38 o 
 -12   3  13       13.52       11.27      3.79 o 
 -11   3  13       85.27       79.01      4.71 o 
 -10   3  13        0.25        0.71      1.35 o 
  -9   3  13       66.18       64.69     10.26 o 
  -8   3  13      156.92      157.55      4.98 o 
  -7   3  13       84.31       89.65      3.70 o 
  -6   3  13        6.23        8.65      2.11 o 
  -5   3  13      197.71      199.07      7.04 o 
  -4   3  13       34.53       34.83      4.54 o 
  -3   3  13      122.90      102.92      3.89 o 
  -2   3  13      309.44      270.07      6.44 o 
  -1   3  13        3.12        1.45      0.92 o 
   0   3  13      161.51      148.11      4.51 o 
   1   3  13       12.47       10.08      1.32 o 
   2   3  13      747.33      722.24      9.21 o 
   3   3  13       12.18       12.68      1.69 o 
   4   3  13       83.46       88.22      3.91 o 
   5   3  13       10.34       11.04      1.95 o 
   6   3  13        7.67       10.05      1.96 o 
   7   3  13        8.30        5.25      2.07 o 
   8   3  13       60.34       56.59      8.72 o 
   9   3  13       24.56       24.40      2.85 o 
  10   3  13        2.43        3.32      1.70 o 
  11   3  13      227.68      239.81      7.25 o 
 -15   4  13        9.37       11.27      2.69 o 
 -14   4  13       30.23       34.25      4.02 o 
 -13   4  13        7.03        8.55      2.39 o 
 -12   4  13       29.94       23.04      5.14 o 
 -11   4  13       73.87       77.61     15.32 o 
 -10   4  13      572.09      555.37     13.09 o 
  -9   4  13      191.29      201.13     11.01 o 
  -8   4  13       33.62       33.52      3.63 o 
  -7   4  13       11.84       11.76      2.46 o 
  -6   4  13       11.11        6.33      1.96 o 
  -5   4  13       61.44       51.39      6.35 o 
  -4   4  13        0.12        0.71      1.09 o 
  -3   4  13       17.60       12.72      2.94 o 
  -2   4  13       44.81       51.32      3.37 o 
  -1   4  13      211.16      196.97      5.65 o 
   0   4  13       25.04       25.00      2.13 o 
   1   4  13      334.66      323.55      8.79 o 
   2   4  13      198.75      195.19      5.65 o 
   3   4  13       13.97       15.21      1.99 o 
   4   4  13        7.24        6.07      1.74 o 
   5   4  13        7.09        5.61      1.91 o 
   6   4  13       60.17       56.75      3.81 o 
   7   4  13        0.43        2.59      1.54 o 
   8   4  13       77.11       72.80      5.39 o 
   9   4  13        2.20        1.72      1.64 o 
  10   4  13        1.69        5.48      1.77 o 
 -14   5  13       31.40       31.36      5.71 o 
 -13   5  13       41.62       39.71      6.21 o 
 -12   5  13       11.13        9.31      3.85 o 
 -11   5  13       60.45       63.19      7.56 o 
 -10   5  13      327.38      351.14     10.48 o 
  -9   5  13      162.97      172.71      7.17 o 
  -8   5  13       26.33       23.04      6.95 o 
  -7   5  13       28.62       24.41      4.04 o 
  -6   5  13        1.37        2.63      1.47 o 
  -5   5  13        0.11        0.37      1.27 o 
  -4   5  13       59.02       56.32      4.47 o 
  -3   5  13        0.32       -0.53      1.18 o 
  -2   5  13      106.10      115.77      4.76 o 
  -1   5  13       15.34       13.56      2.73 o 
   0   5  13       37.30       37.01      3.61 o 
   1   5  13      285.62      283.65      6.19 o 
   2   5  13       42.43       39.73      2.93 o 
   3   5  13       63.68       66.25      3.62 o 
   4   5  13      161.78      172.75      6.90 o 
   5   5  13        0.03        0.96      1.77 o 
   6   5  13        5.29        7.68      2.23 o 
   7   5  13       15.75       13.52      3.77 o 
   8   5  13        2.61        2.67      2.03 o 
   9   5  13        1.12       -0.32      1.84 o 
 -12   6  13       67.67       61.10      7.55 o 
 -10   6  13        8.88        3.34      2.41 o 
  -9   6  13       42.83       39.07      6.00 o 
  -8   6  13      136.09      136.71      5.18 o 
  -7   6  13       98.33      116.64      4.80 o 
  -6   6  13       90.93       96.11      4.35 o 
  -5   6  13       21.88       22.14      2.60 o 
  -4   6  13        9.48        8.71      1.90 o 
  -3   6  13       32.34       32.97      2.96 o 
  -2   6  13        0.66       -0.05      1.33 o 
  -1   6  13      311.01      313.23     15.29 o 
   0   6  13      286.54      279.17      8.99 o 
   1   6  13       66.65       68.06      4.08 o 
   2   6  13       48.88       45.73      3.45 o 
   3   6  13       17.89       18.10      2.39 o 
   4   6  13      135.07      142.08      7.13 o 
   5   6  13       88.10       89.13      4.36 o 
   6   6  13       14.56       14.90      2.38 o 
   7   6  13        0.69        2.49      1.46 o 
  -9   7  13        1.34        0.50      1.69 o 
  -8   7  13        2.57        3.00      2.87 o 
  -7   7  13        2.37        0.35      1.75 o 
  -6   7  13        8.36        7.97      2.04 o 
  -5   7  13        2.77        3.96      2.60 o 
  -4   7  13       63.51       69.22      4.13 o 
  -3   7  13        0.05        0.75      1.50 o 
  -2   7  13        3.88        4.40      1.33 o 
  -1   7  13        5.41        1.73      1.48 o 
   0   7  13       10.96        9.26      2.66 o 
   1   7  13        0.63        1.26      1.90 o 
   2   7  13       23.67       18.72      3.14 o 
   3   7  13        0.25        4.92      2.52 o 
   4   7  13       19.63       22.88      2.82 o 
   5   7  13       40.57       44.28      3.72 o 
  -4   8  13        0.09       -1.40      1.40 o 
  -3   8  13       42.71       42.28      4.42 o 
  -2   8  13        3.35        2.81      1.85 o 
  -1   8  13        2.83        6.66      2.37 o 
   0   8  13       15.46       13.74      2.88 o 
 -16   0  14       45.62       57.53      7.57 o 
 -15   0  14      222.57      249.24     13.22 o 
 -14   0  14       39.53       39.16      6.05 o 
 -13   0  14      237.81      227.94     12.10 o 
 -12   0  14       45.89       49.29      6.64 o 
 -11   0  14        0.97        1.37      2.27 o 
 -10   0  14        6.80        6.24      2.83 o 
  -9   0  14       64.26       68.86      6.05 o 
  -8   0  14      104.05      103.19      7.29 o 
  -7   0  14      287.53      275.90     11.88 o 
  -6   0  14       13.06       14.77      3.31 o 
  -5   0  14        0.79        6.73      2.47 o 
  -4   0  14       66.19       51.13      3.70 o 
  -3   0  14       15.31       13.09      1.79 o 
  -2   0  14       24.10       20.13      1.74 o 
  -1   0  14        1.88        1.23      0.84 o 
   0   0  14        0.10       -0.40      0.91 o 
   1   0  14      235.44      218.43      5.51 o 
   2   0  14      198.05      207.58      5.43 o 
   3   0  14       91.61       98.65      3.79 o 
   4   0  14      124.18      129.52      5.40 o 
   5   0  14        9.12        8.56      2.28 o 
   6   0  14      277.93      283.65      8.41 o 
   7   0  14      408.53      426.71     10.83 o 
   8   0  14      375.96      411.45     16.70 o 
   9   0  14       20.19       21.60      4.93 o 
  10   0  14       20.89       11.71      3.88 o 
  11   0  14        6.70       13.46      4.03 o 
 -16   1  14       25.45       23.45      3.78 o 
 -15   1  14      115.41      118.07      7.84 o 
 -14   1  14       20.29       26.85      3.68 o 
 -13   1  14        0.90       -0.24      1.60 o 
 -12   1  14        5.04        2.83      1.75 o 
 -11   1  14        5.20        4.79      2.74 o 
 -10   1  14      142.08      134.80      7.14 o 
  -9   1  14       19.33       19.46      2.84 o 
  -8   1  14        1.26        2.13      1.49 o 
  -7   1  14        3.16        1.29      1.45 o 
  -6   1  14      314.44      331.26      9.15 o 
  -5   1  14       16.40       17.88      1.96 o 
  -4   1  14      266.66      248.41      7.51 o 
  -3   1  14      131.58      114.83      3.42 o 
  -2   1  14       11.39       11.58      1.08 o 
  -1   1  14       11.11       10.13      1.02 o 
   0   1  14      141.20      137.26      2.79 o 
   1   1  14      211.17      193.32      3.72 o 
   2   1  14       11.55       10.66      1.31 o 
   3   1  14        3.36        3.19      1.28 o 
   4   1  14        4.83        5.65      1.65 o 
   5   1  14       22.32       22.32      2.46 o 
   6   1  14       25.37       28.59      3.77 o 
   7   1  14       11.93        8.34      1.94 o 
   8   1  14       63.10       66.56      3.86 o 
   9   1  14       18.73       18.08      2.48 o 
  10   1  14       12.86       13.58      2.35 o 
  11   1  14        0.70        6.16      3.46 o 
 -15   2  14       12.36       11.59      2.73 o 
 -14   2  14       12.73       16.24      3.06 o 
 -13   2  14        4.58        5.70      2.14 o 
 -12   2  14        0.39        0.03      1.50 o 
 -11   2  14      277.59      284.85      9.28 o 
 -10   2  14      167.76      181.10      7.12 o 
  -9   2  14        2.05        4.27      2.53 o 
  -8   2  14        1.60        3.03      1.62 o 
  -7   2  14        0.31        3.08      1.53 o 
  -6   2  14      120.04      131.58      4.46 o 
  -5   2  14       37.08       41.93      2.94 o 
  -4   2  14        0.96       -0.31      1.15 o 
  -3   2  14      169.99      179.32      5.03 o 
  -2   2  14        0.10        1.10      0.85 o 
  -1   2  14      104.26      102.42      4.08 o 
   0   2  14      133.96      136.90      3.48 o 
   1   2  14       33.78       31.74      2.31 o 
   2   2  14       23.11       23.93      2.91 o 
   3   2  14      210.55      212.67      6.56 o 
   4   2  14       13.71       16.88      2.22 o 
   5   2  14        5.41        5.36      1.68 o 
   6   2  14       30.15       31.34      3.44 o 
   7   2  14        0.23        1.40      1.54 o 
   8   2  14        1.06        4.16      2.10 o 
   9   2  14        3.29        2.50      1.63 o 
  10   2  14       14.28       15.28      2.85 o 
 -15   3  14       13.02       15.56      3.15 o 
 -14   3  14        0.06        0.73      1.76 o 
 -13   3  14       21.66       23.27      4.97 o 
 -12   3  14       32.38       39.17      9.28 o 
 -11   3  14       62.44       66.32      6.67 o 
 -10   3  14        0.54        1.55      1.55 o 
  -9   3  14       63.85       75.84      6.19 o 
  -8   3  14       18.13       16.74      2.66 o 
  -7   3  14       41.56       37.58      2.91 o 
  -6   3  14       64.78       67.43      4.23 o 
  -5   3  14       64.58       59.97      4.95 o 
  -4   3  14       61.15       54.21      3.13 o 
  -3   3  14       82.55       80.93      3.64 o 
  -2   3  14       36.80       38.88      3.33 o 
  -1   3  14        2.16        1.91      1.24 o 
   0   3  14       74.42       78.45      3.48 o 
   1   3  14        2.86        3.80      1.28 o 
   2   3  14       25.63       23.68      3.23 o 
   3   3  14        6.83        6.88      1.53 o 
   4   3  14        2.84        3.27      1.52 o 
   5   3  14       80.87       90.57      4.17 o 
   6   3  14       33.97       40.19      3.41 o 
   7   3  14       52.46       64.27      5.83 o 
   8   3  14       68.36       74.97      4.20 o 
   9   3  14       15.08       17.34      3.42 o 
  10   3  14       48.33       49.63      3.81 o 
 -14   4  14       20.29       25.34      3.62 o 
 -13   4  14       33.88       31.53      3.95 o 
 -12   4  14      147.72      148.65      6.77 o 
 -11   4  14        2.73        1.14      1.67 o 
 -10   4  14        3.03       -0.12      2.36 o 
  -9   4  14      130.62      142.20      9.39 o 
  -8   4  14      113.14      126.26      8.37 o 
  -7   4  14       50.61       54.69      4.54 o 
  -6   4  14       61.80       66.01      7.84 o 
  -5   4  14        2.28        1.97      1.28 o 
  -4   4  14       55.90       52.87      3.54 o 
  -3   4  14       70.50       81.12      3.72 o 
  -2   4  14       60.64       65.15      3.56 o 
  -1   4  14      165.16      155.24      5.18 o 
   0   4  14      148.64      143.71      4.99 o 
   1   4  14        1.42       -0.88      1.54 o 
   2   4  14       18.46       11.74      1.93 o 
   3   4  14       35.78       37.98      3.79 o 
   4   4  14        0.77        1.75      1.75 o 
   5   4  14        0.44        1.28      1.58 o 
   6   4  14      114.26      126.70      5.12 o 
   7   4  14        2.46        1.47      1.61 o 
   8   4  14       13.18       14.45      3.53 o 
   9   4  14       10.19       16.52      2.59 o 
 -12   5  14        9.27        3.04      3.07 o 
 -11   5  14        9.66       10.30      3.70 o 
 -10   5  14       55.56       65.89      7.80 o 
  -9   5  14        0.30       -1.45      2.44 o 
  -8   5  14       30.14       27.49      3.63 o 
  -7   5  14        0.04        1.69      1.87 o 
  -6   5  14       50.59       62.88      4.09 o 
  -5   5  14       56.64       62.26      3.76 o 
  -4   5  14        0.25       -0.04      1.29 o 
  -3   5  14       13.18       10.90      2.26 o 
  -2   5  14        0.43        1.22      1.34 o 
  -1   5  14       18.98       22.20      2.53 o 
   0   5  14       48.97       45.84      3.44 o 
   1   5  14       81.14       70.41      5.17 o 
   2   5  14        0.10        0.67      1.10 o 
   3   5  14       56.04       53.24      5.08 o 
   4   5  14       33.25       43.79      3.48 o 
   5   5  14       18.82       21.24      3.16 o 
   6   5  14       24.30       24.53      3.37 o 
   7   5  14       12.86       11.46      2.75 o 
 -10   6  14       86.87       75.88      8.27 o 
  -9   6  14       71.76       74.77      4.24 o 
  -8   6  14        1.09       -0.31      2.20 o 
  -7   6  14       24.19       30.80      4.59 o 
  -6   6  14       73.89       79.27      4.45 o 
  -5   6  14       91.57       95.61      8.91 o 
  -4   6  14       37.08       36.96      3.29 o 
  -3   6  14       33.12       35.04      3.18 o 
  -2   6  14        1.90        3.05      1.63 o 
  -1   6  14        0.60        0.65      1.41 o 
   0   6  14      115.64      105.40      4.65 o 
   1   6  14      265.02      245.25      7.17 o 
   2   6  14        1.93        4.14      1.96 o 
   3   6  14        1.04        2.36      1.50 o 
   4   6  14       72.12       73.68      4.21 o 
   5   6  14      122.03      136.99      6.92 o 
  -7   7  14       20.62       19.78      2.81 o 
  -6   7  14       22.10       27.09      3.12 o 
  -5   7  14       39.28       39.18      3.52 o 
  -4   7  14       54.35       54.06      4.06 o 
  -3   7  14       18.84       14.09      2.38 o 
  -2   7  14       15.82       15.69      2.45 o 
  -1   7  14       62.69       65.77      4.74 o 
   0   7  14      542.30      555.52     14.17 o 
   1   7  14      144.17      143.63      6.82 o 
   2   7  14       11.32        6.79      3.08 o 
 -15   1  15       85.71       93.59      5.93 o 
 -14   1  15        8.10        8.38      2.71 o 
 -13   1  15       39.24       42.85      4.50 o 
 -12   1  15       79.74       85.78      5.31 o 
 -11   1  15        0.83        0.35      1.63 o 
 -10   1  15      151.89      148.24     10.56 o 
  -9   1  15        4.95        5.15      1.93 o 
  -8   1  15       10.92        5.15      1.95 o 
  -7   1  15       23.48       26.25      3.28 o 
  -6   1  15      273.66      276.70      8.54 o 
  -5   1  15       53.21       45.99      4.46 o 
  -4   1  15      181.59      173.92      7.72 o 
  -3   1  15        0.18        0.87      0.97 o 
  -2   1  15       15.97       16.59      1.38 o 
  -1   1  15        2.08        1.71      0.78 o 
   0   1  15      142.56      139.10      4.52 o 
   1   1  15        9.91        9.68      1.20 o 
   2   1  15       27.01       27.68      2.76 o 
   3   1  15       17.34       15.74      1.85 o 
   4   1  15        1.19        0.45      1.36 o 
   5   1  15        1.93        2.44      1.59 o 
   6   1  15       30.82       33.94      4.18 o 
   7   1  15        2.01        1.68      1.93 o 
   8   1  15        3.02        4.82      1.78 o 
   9   1  15       29.37       36.68      3.29 o 
 -14   2  15      142.49      154.43      7.30 o 
 -13   2  15       10.47        9.04      2.50 o 
 -12   2  15        0.23       -1.39      1.39 o 
 -11   2  15       19.11       23.40      3.35 o 
 -10   2  15      249.77      257.42      8.84 o 
  -9   2  15      380.03      402.16     11.13 o 
  -8   2  15        1.55        1.36      1.52 o 
  -7   2  15       13.05       13.11      2.41 o 
  -6   2  15       12.36       14.61      5.81 o 
  -5   2  15       46.41       36.93      2.87 o 
  -4   2  15       10.23       14.91      4.06 o 
  -3   2  15       10.01       13.38      2.45 o 
  -2   2  15        8.13        5.60      1.99 o 
  -1   2  15        0.05        1.07      1.07 o 
   0   2  15       29.50       26.61      2.93 o 
   1   2  15        1.19        2.76      1.24 o 
   2   2  15      237.12      252.60      5.77 o 
   3   2  15        6.26        5.74      2.11 o 
   4   2  15       47.23       46.94      3.47 o 
   5   2  15       77.19       79.67      4.05 o 
   6   2  15      176.57      184.08      5.99 o 
   7   2  15       35.83       38.60      3.38 o 
   8   2  15       27.58       30.40      3.12 o 
   9   2  15       13.67       12.00      2.32 o 
 -13   3  15        0.44       -0.94      1.63 o 
 -12   3  15        1.00        0.85      1.80 o 
 -11   3  15        1.63        2.24      1.77 o 
 -10   3  15      135.09      151.55      6.71 o 
  -9   3  15        1.27        2.38      1.66 o 
  -8   3  15       24.92       27.14      4.91 o 
  -7   3  15      115.45      124.19      8.56 o 
  -6   3  15       96.45       91.42      5.06 o 
  -5   3  15      121.95      113.85      5.50 o 
  -4   3  15        0.13       -0.17      1.85 o 
  -3   3  15        1.60        2.76      1.31 o 
  -2   3  15      151.54      154.31      5.11 o 
  -1   3  15        1.93        2.79      1.58 o 
   0   3  15        3.95        4.20      1.44 o 
   1   3  15        7.87        4.74      1.47 o 
   2   3  15        1.98       -0.37      1.17 o 
   3   3  15       10.13       10.97      1.81 o 
   4   3  15       45.43       42.72      3.42 o 
   5   3  15        1.50        3.41      1.68 o 
   6   3  15        1.85        2.33      1.66 o 
   7   3  15       90.60       82.26      4.80 o 
   8   3  15        4.00        9.89      2.18 o 
 -12   4  15       47.32       46.95      7.14 o 
 -11   4  15       54.48       53.06      7.20 o 
 -10   4  15        1.78        2.07      2.85 o 
  -9   4  15        0.57        0.50      2.51 o 
  -8   4  15       69.98       80.44      7.41 o 
  -7   4  15      179.28      180.53      7.35 o 
  -6   4  15       42.51       49.84      4.74 o 
  -5   4  15       29.71       28.21      3.85 o 
  -4   4  15      168.16      166.78      5.54 o 
  -3   4  15      134.66      137.86      5.04 o 
  -2   4  15        8.07        7.54      2.44 o 
  -1   4  15       79.39       75.41      5.45 o 
   0   4  15       83.26       74.64      3.82 o 
   1   4  15        6.38        5.34      1.66 o 
   2   4  15       50.83       60.71      5.42 o 
   3   4  15       38.93       37.47      3.85 o 
   4   4  15      150.05      158.98      6.75 o 
   5   4  15        4.57        3.73      1.99 o 
   6   4  15       20.99       17.23      3.28 o 
   7   4  15       69.80       79.19      5.37 o 
 -11   5  15       22.27       23.27      5.37 o 
 -10   5  15       11.45       19.87      4.96 o 
  -9   5  15       63.18       64.60      7.88 o 
  -8   5  15       29.67       31.56      3.92 o 
  -7   5  15        2.92        2.93      1.65 o 
  -6   5  15       26.40       23.62      2.81 o 
  -5   5  15       75.27       83.64      4.16 o 
  -4   5  15       18.43       17.85      2.51 o 
  -3   5  15        9.51        5.40      1.68 o 
  -2   5  15        0.02        0.37      1.90 o 
  -1   5  15      302.50      311.03     11.66 o 
   0   5  15      213.57      217.66      8.06 o 
   1   5  15       67.54       57.11      8.02 o 
   2   5  15        2.70        3.99      2.77 o 
   3   5  15        3.66        4.55      1.63 o 
   4   5  15      158.40      163.40      5.89 o 
   5   5  15       17.98       20.10      6.73 o 
  -8   6  15        5.94        2.99      2.19 o 
  -7   6  15       46.87       45.41      3.70 o 
  -6   6  15        5.15        7.34      2.08 o 
  -5   6  15       53.41       56.77      4.11 o 
  -4   6  15       10.59        8.07      2.24 o 
  -3   6  15        1.16        0.58      1.80 o 
  -2   6  15      220.65      209.08     16.43 o 
  -1   6  15      310.73      300.09      8.55 o 
   0   6  15       18.30       11.80      3.58 o 
   1   6  15        1.58        3.20      1.69 o 
   2   6  15        4.17        5.91      2.10 o 
   3   6  15        7.04       10.37      3.50 o 
 -13   0  16        7.95       11.20      3.80 o 
 -12   0  16       48.40       50.66      7.10 o 
 -11   0  16      478.37      505.86     19.20 o 
 -10   0  16      823.98      938.62     27.70 o 
  -9   0  16       84.37       95.17      7.70 o 
  -8   0  16        3.57        3.61      2.63 o 
  -7   0  16       31.13       22.74      4.46 o 
  -6   0  16        6.22        3.43      2.46 o 
  -5   0  16       48.44       58.11      6.58 o 
  -4   0  16        9.64        9.96      3.11 o 
  -3   0  16       72.38       87.22      4.50 o 
  -2   0  16        8.00        7.14      1.64 o 
  -1   0  16       10.60       11.78      1.94 o 
   0   0  16        2.07        2.69      1.34 o 
   1   0  16      205.93      223.64      6.03 o 
   2   0  16      355.78      371.19      8.94 o 
   3   0  16       74.03       71.41      3.59 o 
   4   0  16        8.15        8.61      4.94 o 
   5   0  16      210.99      210.48     11.73 o 
   6   0  16        9.61       15.48      4.47 o 
   7   0  16       15.99       21.44      4.86 o 
   8   0  16       19.25       20.63      4.63 o 
 -13   1  16       22.47       22.12      3.58 o 
 -12   1  16        4.69        5.42      2.20 o 
 -11   1  16        8.54       13.40      2.94 o 
 -10   1  16       14.76       10.85      2.59 o 
  -9   1  16       47.01       47.99      4.59 o 
  -8   1  16        0.32       -0.74      1.38 o 
  -7   1  16        0.99        0.19      1.41 o 
  -6   1  16       52.81       48.46      4.25 o 
  -5   1  16       15.75       13.40      2.68 o 
  -4   1  16       19.22       18.76      2.78 o 
  -3   1  16        5.79        7.21      1.34 o 
  -2   1  16        8.84        9.65      1.30 o 
  -1   1  16        0.30        1.52      0.86 o 
   0   1  16       18.36       13.46      1.74 o 
   1   1  16       64.38       61.14      3.08 o 
   2   1  16        2.40        1.42      1.23 o 
   3   1  16       21.24       24.62      2.30 o 
   4   1  16       15.68       19.67      2.51 o 
   5   1  16        0.46        2.32      2.12 o 
   6   1  16        0.00       -0.18      1.51 o 
   7   1  16        0.29        1.49      1.62 o 
   8   1  16       27.73       30.39      3.83 o 
 -13   2  16       35.33       30.24      4.07 o 
 -12   2  16       22.16       16.25      3.04 o 
 -11   2  16        5.32        2.54      2.02 o 
 -10   2  16        2.30        2.59      1.87 o 
  -9   2  16        1.35        0.94      1.64 o 
  -8   2  16      115.75      121.24      5.95 o 
  -7   2  16       22.45       24.79      3.29 o 
  -6   2  16        1.85        0.82      1.44 o 
  -5   2  16        0.10        1.64      2.37 o 
  -4   2  16      169.82      161.59      5.25 o 
  -3   2  16        0.61        1.24      1.54 o 
  -2   2  16       19.95       19.09      2.78 o 
  -1   2  16       18.09       18.04      3.74 o 
   0   2  16      170.15      165.90      4.68 o 
   1   2  16        0.67        0.16      1.22 o 
   2   2  16        9.28        7.34      1.59 o 
   3   2  16       60.18       67.10      3.37 o 
   4   2  16        1.62        1.79      1.59 o 
   5   2  16       11.98       11.60      2.10 o 
   6   2  16      215.10      217.88      7.27 o 
   7   2  16        2.15        2.15      2.05 o 
 -12   3  16      106.79      129.90      9.67 o 
 -11   3  16       98.61       96.99     10.75 o 
 -10   3  16       46.23       49.20      4.73 o 
  -9   3  16       17.83       15.45      4.36 o 
  -8   3  16       12.19       10.47      3.55 o 
  -7   3  16       74.64       70.46      7.83 o 
  -6   3  16      120.18      116.47      8.48 o 
  -5   3  16       16.95       11.83      2.60 o 
  -4   3  16       17.20       12.78      2.02 o 
  -3   3  16        6.02        7.36      1.80 o 
  -2   3  16      232.41      242.35      6.78 o 
  -1   3  16        5.07        7.68      5.02 o 
   0   3  16       37.60       37.29      6.23 o 
   1   3  16       35.59       31.05      5.22 o 
   2   3  16       16.33       19.14      4.00 o 
   3   3  16       47.53       53.45      3.82 o 
   4   3  16       11.44        8.20      2.06 o 
   5   3  16      122.09      127.24      6.99 o 
   6   3  16        2.12        2.55      2.25 o 
 -11   4  16       19.03       20.46      5.11 o 
  -9   4  16       12.66       13.85      4.16 o 
  -8   4  16       64.27       67.07      7.88 o 
  -7   4  16       21.79       19.51      4.67 o 
  -6   4  16      121.13      133.76      5.14 o 
  -5   4  16       22.25       19.86      2.51 o 
  -4   4  16        0.47        1.13      1.42 o 
  -3   4  16       34.94       37.43      3.23 o 
  -2   4  16       83.49       78.38      6.60 o 
  -1   4  16        1.94        3.96      1.62 o 
   0   4  16       19.27       22.30      2.65 o 
   1   4  16      184.22      196.75      9.38 o 
   2   4  16        2.39        5.06      2.73 o 
   3   4  16       48.89       47.52      7.92 o 
   4   4  16      132.23      140.74      6.51 o 
   5   4  16       87.87      103.43      5.80 o 
  -9   5  16       27.93       32.69      5.96 o 
  -8   5  16       30.47       33.76      4.04 o 
  -7   5  16       37.04       35.56      3.39 o 
  -6   5  16      195.24      195.16      6.42 o 
  -5   5  16        7.33        6.32      2.74 o 
  -4   5  16        8.64        9.44      2.32 o 
  -3   5  16      252.62      260.89      7.47 o 
  -2   5  16       50.27       57.75      8.92 o 
  -1   5  16       13.68       15.06      2.33 o 
   0   5  16      165.38      167.16      7.54 o 
   1   5  16        9.34        9.45      2.25 o 
   2   5  16        1.42        3.89      2.64 o 
   3   5  16        0.14        2.46      1.83 o 
  -4   6  16       31.05       35.08      3.39 o 
  -3   6  16        1.44        5.80      1.92 o 
  -2   6  16        4.60        6.37      2.09 o 
 -12   1  17        9.87       13.74      4.97 o 
 -11   1  17      103.41      108.81      8.05 o 
 -10   1  17       56.98       69.49      5.73 o 
  -9   1  17       33.43       33.75      6.71 o 
  -8   1  17       23.15       24.18      4.38 o 
  -7   1  17       43.84       44.96     10.99 o 
  -6   1  17       19.62       19.91      3.24 o 
  -5   1  17        5.22        5.01      2.58 o 
  -4   1  17       91.58      105.38      3.63 o 
  -3   1  17      107.89      113.41      3.76 o 
  -2   1  17      121.67      129.35      3.59 o 
  -1   1  17        3.99        4.40      1.61 o 
   0   1  17       12.01       13.47      1.90 o 
   1   1  17        4.56        3.53      1.42 o 
   2   1  17        1.13        1.94      1.46 o 
   3   1  17       22.94       26.28      2.87 o 
   4   1  17       12.43       18.19      2.55 o 
   5   1  17        0.13       -0.49      1.48 o 
   6   1  17        2.80        4.64      3.02 o 
 -11   2  17      286.07      307.98     10.47 o 
 -10   2  17      131.31      151.50      7.11 o 
  -9   2  17       28.16       31.31      4.22 o 
  -8   2  17       14.66        9.57      2.40 o 
  -7   2  17       86.44      100.60      5.57 o 
  -6   2  17        0.00        3.52      2.76 o 
  -5   2  17        0.02        0.01      1.52 o 
  -4   2  17      127.10      130.19      4.89 o 
  -3   2  17       33.25       32.34      4.01 o 
  -2   2  17       97.36      103.84      5.43 o 
  -1   2  17       80.00       86.62      4.94 o 
   0   2  17      179.23      183.52      5.94 o 
   1   2  17      173.86      185.76      5.17 o 
   2   2  17      118.40      123.39      4.32 o 
   3   2  17       13.80       13.66      3.25 o 
   4   2  17      141.05      147.38      6.09 o 
   5   2  17        2.09        3.73      1.82 o 
 -10   3  17       88.87       88.66      8.12 o 
  -9   3  17        0.00       -0.96      2.26 o 
  -8   3  17        9.61        5.26      3.58 o 
  -7   3  17      182.00      172.13     10.81 o 
  -6   3  17        6.39        6.47      2.10 o 
  -5   3  17        0.07        3.92      2.94 o 
  -4   3  17       46.57       56.50      5.19 o 
  -3   3  17      152.82      153.44      5.50 o 
  -2   3  17        0.38        1.85      1.44 o 
  -1   3  17      205.75      213.70      7.48 o 
   0   3  17       54.19       54.38      4.68 o 
   1   3  17        1.31        1.47      1.74 o 
   2   3  17        0.08        1.88      1.79 o 
   3   3  17      133.59      129.48      5.24 o 
   4   3  17        3.29        5.80      2.00 o 
  -8   4  17       28.57       24.62      5.36 o 
  -7   4  17        0.69        1.00      1.77 o 
  -6   4  17        6.56        6.68      1.84 o 
  -5   4  17       38.01       33.30      3.17 o 
  -4   4  17        5.30        6.75      1.81 o 
  -3   4  17        0.11        2.98      2.55 o 
  -2   4  17        4.33        4.34      1.68 o 
  -1   4  17      104.63       99.20      4.64 o 
   0   4  17      194.56      186.26      6.33 o 
   1   4  17        0.35        1.62      2.49 o 
   2   4  17       69.93       78.66      7.06 o 
  -4   5  17       43.66       44.71      3.80 o 
  -3   5  17        2.16        7.72      4.20 o 
  -2   5  17       84.36      101.61      5.75 o 
 -10   0  18        2.26        1.09      2.70 o 
  -9   0  18       51.54       48.40      6.90 o 
  -8   0  18      110.59      123.34      9.10 o 
  -7   0  18       37.11       31.03      5.32 o 
  -6   0  18       15.09       19.60      4.40 o 
  -5   0  18      257.90      255.65      8.47 o 
  -4   0  18       92.87       93.42      5.10 o 
  -3   0  18      217.07      228.20      7.84 o 
  -2   0  18      480.32      500.67     12.21 o 
  -1   0  18       64.42       67.14      3.86 o 
   0   0  18      131.72      158.65      5.40 o 
   1   0  18       89.65      109.13      8.51 o 
   2   0  18       49.85       60.18      7.26 o 
   3   0  18      289.30      316.76     14.61 o 
  -9   1  18        0.53        0.72      1.75 o 
  -8   1  18        8.19        7.81      2.50 o 
  -7   1  18       20.71       20.04      3.30 o 
  -6   1  18       32.06       36.83      5.03 o 
  -5   1  18       53.50       56.09      6.18 o 
  -4   1  18       90.61       98.79      3.67 o 
  -3   1  18       65.31       76.94      7.59 o 
  -2   1  18       49.02       52.99      6.05 o 
  -1   1  18        3.21        3.50      1.71 o 
   0   1  18       84.26       87.15      3.68 o 
   1   1  18        5.07        3.29      1.52 o 
   2   1  18       95.78       99.63      3.96 o 
   3   1  18       12.27       13.25      2.25 o 
  -9   2  18       22.10       19.66      3.45 o 
  -8   2  18       13.39        6.52      3.29 o 
  -7   2  18        1.73        0.92      2.52 o 
  -6   2  18        0.02       -0.06      1.63 o 
  -5   2  18        2.20        2.82      1.98 o 
  -4   2  18        4.62        6.01      3.48 o 
  -3   2  18       31.27       33.92      3.09 o 
  -2   2  18       22.94       15.59      2.83 o 
  -1   2  18       56.96       58.88      4.91 o 
   0   2  18       20.60       20.67      3.18 o 
   1   2  18        1.83        1.19      1.71 o 
   2   2  18       66.86       76.36      3.74 o 
  -7   3  18        1.35        1.96      1.86 o 
  -6   3  18        2.60        0.28      1.81 o 
  -5   3  18      281.15      305.06     17.81 o 
  -4   3  18        0.15        2.07      1.45 o 
  -3   3  18      167.48      179.97      6.17 o 
  -2   3  18       26.18       30.84      4.17 o 
  -1   3  18       42.16       41.94      3.56 o 
   0   3  18        3.35        3.98      2.05 o 
  -4   1  19       37.00       47.55      4.62 o 
  -3   1  19      175.07      193.59      7.68 o 
  -2   1  19        0.32       -0.39      1.77 o 
                                                 
